# Supplementary material for: Lactobacillus iners dominates the vaginal microbiota of healthy Italian women of reproductive age
Source: mSystems. 2025 Nov 25;10(12):e00983-25. doi: 10.1128/msystems.00983-25 (PMC12710342; doi:10.1128/msystems.00983-25)
Supplement: Supplemental tables — Tables S1 to S18. [file msystems.00983-25-s0002.xlsx]

## Sheet: Table S1
Table S1: Descriptive Statistics of the 61 women analyzed in this study
Legend: The statistical information about physical treats and some measurements
Variable	Mean (SD) or Percentage for categorical variables
Age	28.11 (5.91)
BMI (Body Mass index)	22.15 (2.98)
WHR (Waist Hip Ratio)	0.77 (0.1)
BES17 (17-beta estradiol)	110.00 (90.82)
LH (Luteinizing Hormone)	4.33 (6.74)
FSH (Follicle Stimulating Hormone)	3.17 (2.08)
PROGESTERON	3.56 (5.15)
PROLACTIN	9.90 (8.82)
Current smokers (%)	16.04
Had at least one pregnancy in the past (%)	17.92

## Sheet: Table S2
Table S2: Number of reads for negative and positive controls
Legend: the table reported the number of counts for both negative and positive control for each plate
Columns dictionary
Column name	Description
Plate	number of plate
ID	Specific name for control
Control	Kind of control
Input bacteria reads	Reads count pre trimming process for bacteria organism
Survived bacteriareads	Reads count post trimming process for bacteria organism
Input fungi reads	Reads count pre trimming process for fungi organism
Survived fungireads	Reads count post trimming process for fungi organism
Plate	ID	Control	Input_bacteria_reads	Survived_bacteria_reads	Input_fungi_reads	Input_fungi_reads
P1	P1S96	positive control	26147	21644	109102	105301
P2	P2S107	positive control	61512	51634	197209	191858
P2	P2S108	negative control	38536	35231	26752	25657
P2	P2S119	positive control	50329	42425	200567	194991
P2	P2S120	negative control	154	133	24	19
P2	P2S191	positive control	13437	11245	67799	65947
P2	P2S192	negative control	50	27	3	2
P3	P3S239	positive control	41880	32970	209912	198724
P3	P3S240	negative control	526	466	1819	1678

## Sheet: Table S3
Table S3: Reclassification of Species with assignment to subgenera according to the ISALA Protocol
Legend: Correspondence of species names pre and post reclassification according to the ISALA protocol.
Columns dictionary
Column name	Description
Genus	Genus name detect to Genome Taxonomy DataBase (GTDB)
Genus_subgroups	Genus subgroups identified following the ISALA protocol
Species_GTDB_name	Name of species detect to GTDB
Species_Isala_name	Name of species according to the ISALA protocol
Genus	Genus_subgroups	Species_GTDB_name	Species_Isala_name
Lactobacillus	Lactobacillus crispatus group	Lactobacillus Lactobacillus crispatus	Lactobacillus crispatus
Lactobacillus	Lactobacillus crispatus group	Lactobacillus Lactobacillus delbrueckii	Lactobacillus crispatus
Lactobacillus	Lactobacillus crispatus group	Unclassified	Lactobacillus crispatus
Lactobacillus	Lactobacillus crispatus group	Lactobacillus Lactobacillus jensenii_A	Lactobacillus crispatus
Lactobacillus	Lactobacillus crispatus group	Lactobacillus Lactobacillus delbrueckii	Lactobacillus crispatus
Lactobacillus	Lactobacillus crispatus group	Lactobacillus Lactobacillus delbrueckii	Lactobacillus crispatus
Lactobacillus	Lactobacillus crispatus group	Lactobacillus Lactobacillus delbrueckii	Lactobacillus crispatus
Lactobacillus	Lactobacillus crispatus group	Lactobacillus Lactobacillus sp002911475	Lactobacillus crispatus
Lactobacillus	Lactobacillus crispatus group	Lactobacillus Lactobacillus delbrueckii	Lactobacillus crispatus
Lactobacillus	Lactobacillus crispatus group	Lactobacillus Lactobacillus crispatus	Lactobacillus crispatus
Lactobacillus	Lactobacillus crispatus group	Lactobacillus Lactobacillus sp002911475	Lactobacillus crispatus
Lactobacillus	Lactobacillus crispatus group	Lactobacillus Lactobacillus sp002911475	Lactobacillus crispatus
Lactobacillus	Lactobacillus crispatus group	Lactobacillus Lactobacillus sp002911475	Lactobacillus crispatus
Lactobacillus	Lactobacillus crispatus group	Lactobacillus Lactobacillus crispatus	Lactobacillus crispatus
Lactobacillus	Lactobacillus crispatus group	Lactobacillus Lactobacillus kalixensis	Lactobacillus crispatus
Lactobacillus	Lactobacillus crispatus group	Lactobacillus Lactobacillus kalixensis	Lactobacillus crispatus
Lactobacillus	Lactobacillus crispatus group	Lactobacillus Lactobacillus sp002911475	Lactobacillus crispatus
Lactobacillus	Lactobacillus crispatus group	Unclassified	Lactobacillus crispatus
Lactobacillus	Lactobacillus crispatus group	Lactobacillus Lactobacillus kalixensis	Lactobacillus crispatus
Lactobacillus	Lactobacillus crispatus group	Lactobacillus Lactobacillus kalixensis	Lactobacillus crispatus
Lactobacillus	Lactobacillus crispatus group	Lactobacillus Lactobacillus sp002911475	Lactobacillus crispatus
Lactobacillus	Lactobacillus crispatus group	Unclassified	Lactobacillus crispatus
Lactobacillus	Lactobacillus crispatus group	Lactobacillus Lactobacillus kalixensis	Lactobacillus crispatus
Lactobacillus	Lactobacillus crispatus group	Lactobacillus Lactobacillus kalixensis	Lactobacillus crispatus
Lactobacillus	Lactobacillus crispatus group	Lactobacillus Lactobacillus gallinarum	Lactobacillus crispatus
Lactobacillus	Lactobacillus crispatus group	Lactobacillus Lactobacillus crispatus	Lactobacillus crispatus
Lactobacillus	Lactobacillus crispatus group	Unclassified	Lactobacillus crispatus
Lactobacillus	Lactobacillus crispatus group	Lactobacillus Lactobacillus crispatus	Lactobacillus crispatus
Lactobacillus	Lactobacillus delbrueckii group	Lactobacillus Lactobacillus delbrueckii	Lactobacillus delbrueckii
Lactobacillus	Lactobacillus delbrueckii group	Lactobacillus Lactobacillus delbrueckii	Lactobacillus delbrueckii
Lactobacillus	Lactobacillus delbrueckii group	Lactobacillus Lactobacillus delbrueckii	Lactobacillus delbrueckii
Lactobacillus	Lactobacillus delbrueckii group	Lactobacillus Lactobacillus delbrueckii	Lactobacillus delbrueckii
Lactobacillus	Lactobacillus delbrueckii group	Lactobacillus Lactobacillus delbrueckii	Lactobacillus delbrueckii
Lactobacillus	Lactobacillus delbrueckii group	Lactobacillus Lactobacillus delbrueckii	Lactobacillus delbrueckii
Lactobacillus	Lactobacillus delbrueckii group	Lactobacillus Lactobacillus delbrueckii	Lactobacillus delbrueckii
Lactobacillus	Lactobacillus delbrueckii group	Lactobacillus Lactobacillus delbrueckii	Lactobacillus delbrueckii
Lactobacillus	Lactobacillus delbrueckii group	Lactobacillus Lactobacillus delbrueckii	Lactobacillus delbrueckii
Lactobacillus	Lactobacillus delbrueckii group	Lactobacillus Lactobacillus delbrueckii	Lactobacillus delbrueckii
Lactobacillus	Lactobacillus delbrueckii group	Lactobacillus Lactobacillus delbrueckii	Lactobacillus delbrueckii
Lactobacillus	Lactobacillus gasseri group	Lactobacillus Lactobacillus taiwanensis	Lactobacillus gasseri
Lactobacillus	Lactobacillus gasseri group	Lactobacillus Lactobacillus taiwanensis	Lactobacillus gasseri
Lactobacillus	Lactobacillus gasseri group	Lactobacillus Lactobacillus taiwanensis	Lactobacillus gasseri
Lactobacillus	Lactobacillus gasseri group	Lactobacillus Lactobacillus taiwanensis	Lactobacillus gasseri
Lactobacillus	Lactobacillus gasseri group	Lactobacillus Lactobacillus taiwanensis	Lactobacillus gasseri
Lactobacillus	Lactobacillus gasseri group	Lactobacillus Lactobacillus taiwanensis	Lactobacillus gasseri
Lactobacillus	Lactobacillus gasseri group	Lactobacillus Lactobacillus hominis	Lactobacillus gasseri
Lactobacillus	Lactobacillus gasseri group	Lactobacillus Lactobacillus taiwanensis	Lactobacillus gasseri
Lactobacillus	Lactobacillus gasseri group	Lactobacillus Lactobacillus taiwanensis	Lactobacillus gasseri
Lactobacillus	Lactobacillus gasseri group	Lactobacillus Lactobacillus hominis	Lactobacillus gasseri
Lactobacillus	Lactobacillus gasseri group	Lactobacillus Lactobacillus hominis	Lactobacillus gasseri
Lactobacillus	Lactobacillus gasseri group	Lactobacillus Lactobacillus hominis	Lactobacillus gasseri
Lactobacillus	Lactobacillus gasseri group	Lactobacillus Lactobacillus hominis	Lactobacillus gasseri
Lactobacillus	Lactobacillus gasseri group	Unclassified	Lactobacillus gasseri
Lactobacillus	Lactobacillus gasseri group	Lactobacillus Lactobacillus hominis	Lactobacillus gasseri
Lactobacillus	Lactobacillus gasseri group	Lactobacillus Lactobacillus taiwanensis	Lactobacillus gasseri
Lactobacillus	Lactobacillus gasseri group	Lactobacillus Lactobacillus taiwanensis	Lactobacillus gasseri
Lactobacillus	Lactobacillus gasseri group	Lactobacillus Lactobacillus taiwanensis	Lactobacillus gasseri
Lactobacillus	Lactobacillus gasseri group	Unclassified	Lactobacillus gasseri
Lactobacillus	Lactobacillus gasseri group	Lactobacillus Lactobacillus taiwanensis	Lactobacillus gasseri
Lactobacillus	Lactobacillus iners group	Lactobacillus Lactobacillus iners	Lactobacillus iners
Lactobacillus	Lactobacillus iners group	Lactobacillus Lactobacillus iners	Lactobacillus iners
Lactobacillus	Lactobacillus iners group	Lactobacillus Lactobacillus iners	Lactobacillus iners
Lactobacillus	Lactobacillus iners group	Lactobacillus Lactobacillus iners	Lactobacillus iners
Lactobacillus	Lactobacillus iners group	Lactobacillus Lactobacillus iners	Lactobacillus iners
Lactobacillus	Lactobacillus iners group	Lactobacillus Lactobacillus iners	Lactobacillus iners
Lactobacillus	Lactobacillus iners group	Lactobacillus Lactobacillus iners	Lactobacillus iners
Lactobacillus	Lactobacillus iners group	Lactobacillus Lactobacillus iners	Lactobacillus iners
Lactobacillus	Lactobacillus iners group	Lactobacillus Lactobacillus iners	Lactobacillus iners
Lactobacillus	Lactobacillus iners group	Lactobacillus Lactobacillus iners	Lactobacillus iners
Lactobacillus	Lactobacillus iners group	Lactobacillus Lactobacillus iners	Lactobacillus iners
Lactobacillus	Lactobacillus iners group	Lactobacillus Lactobacillus iners	Lactobacillus iners
Lactobacillus	Lactobacillus iners group	Lactobacillus Lactobacillus iners	Lactobacillus iners
Lactobacillus	Lactobacillus iners group	Lactobacillus Lactobacillus iners	Lactobacillus iners
Lactobacillus	Lactobacillus iners group	Lactobacillus Lactobacillus iners	Lactobacillus iners
Lactobacillus	Lactobacillus iners group	Lactobacillus Lactobacillus iners	Lactobacillus iners
Lactobacillus	Lactobacillus iners group	Lactobacillus Lactobacillus iners	Lactobacillus iners
Lactobacillus	Lactobacillus iners group	Lactobacillus Lactobacillus iners	Lactobacillus iners
Lactobacillus	Lactobacillus iners group	Lactobacillus Lactobacillus iners	Lactobacillus iners
Lactobacillus	Lactobacillus iners group	Lactobacillus Lactobacillus iners	Lactobacillus iners
Lactobacillus	Lactobacillus iners group	Lactobacillus Lactobacillus iners	Lactobacillus iners
Lactobacillus	Lactobacillus iners group	Lactobacillus Lactobacillus iners	Lactobacillus iners
Lactobacillus	Lactobacillus iners group	Lactobacillus Lactobacillus iners	Lactobacillus iners
Lactobacillus	Lactobacillus iners group	Lactobacillus Lactobacillus iners	Lactobacillus iners
Lactobacillus	Lactobacillus iners group	Lactobacillus Lactobacillus iners	Lactobacillus iners
Lactobacillus	Lactobacillus iners group	Lactobacillus Lactobacillus iners	Lactobacillus iners
Lactobacillus	Lactobacillus iners group	Lactobacillus Lactobacillus iners	Lactobacillus iners
Lactobacillus	Lactobacillus iners group	Lactobacillus Lactobacillus iners	Lactobacillus iners
Lactobacillus	Lactobacillus jensenii group	Lactobacillus Lactobacillus jensenii_A	Lactobacillus jensenii
Lactobacillus	Lactobacillus jensenii group	Lactobacillus Lactobacillus jensenii_A	Lactobacillus jensenii
Lactobacillus	Lactobacillus jensenii group	Lactobacillus Lactobacillus jensenii	Lactobacillus jensenii
Lactobacillus	Lactobacillus jensenii group	Lactobacillus Lactobacillus jensenii_A	Lactobacillus jensenii
Lactobacillus	Lactobacillus jensenii group	Lactobacillus Lactobacillus jensenii_A	Lactobacillus jensenii
Lactobacillus	Lactobacillus jensenii group	Lactobacillus Lactobacillus jensenii_A	Lactobacillus jensenii
Lactobacillus	Lactobacillus jensenii group	Lactobacillus Lactobacillus jensenii_A	Lactobacillus jensenii
Lactobacillus	Lactobacillus jensenii group	Lactobacillus Lactobacillus jensenii_A	Lactobacillus jensenii
Lactobacillus	Lactobacillus jensenii group	Lactobacillus Lactobacillus sp002911475	Lactobacillus jensenii
Lactobacillus	Lactobacillus jensenii group	Lactobacillus Lactobacillus jensenii_A	Lactobacillus jensenii
Lactobacillus	Lactobacillus jensenii group	Lactobacillus Lactobacillus jensenii_A	Lactobacillus jensenii
Lactobacillus	Lactobacillus jensenii group	Lactobacillus Lactobacillus jensenii_A	Lactobacillus jensenii

## Sheet: Table S4
Table S4: List of ASVs with ambiguous names and their final assigned names
Legend: List of ASVs with ambigous name in the Isabal DB reclassification, and their final assigned name										s
Columns dictionary
Column name	Description
ID_ASV	Unique code for ambiguous ASVs.
Order	Taxonomic level of order
Family	Taxonomic level of family
Genus	Taxonomic level of genus
Species	Taxonomic level of species
GTDB classification	Column group with name after GTDB classification
Isala classification	Column group with name after reclassification follow the ISALA protocol
Final name	Column group with definitive name used in analysis
ASV sequence	full sequence of the ASV
	GTDB classification				IsalaDB classification					Final name					ASV sequence
ID_ASV	Order	Family	Genus	Species	Order	Family	Genus	Genus_subgroups	Species	Order	Family	Genus	Genus_subgroups	Species
ASV_1	Lactobacillales	Lactobacillaceae	Amylolactobacillus	Unclassified	Lactobacillales	Lactobacillaceae	Amylolactobacillus	Unclassified	Lactobacillus sp000760615	Lactobacillales	Lactobacillaceae	Amylolactobacillus	Unclassified	Amylolactobacillus Unclassified	CTCCGACACTCTTTCCCTACACGACGCTCTTCCGATCTAATGTACAGTATTGCGTTTTGGCCTACGGGGGGCTGCAGTAGGGAATCTTCCACAATGGACGCAAGTCTGATGGAGCAACGCCGCGTGAGTGAAGAAGGGTTTCGGCTCGTAAAGCTCTGTTGTTGGTGAAGAAGGACAGGGGTAGCGAACAGGATTAGATACCCTAGTAGTCTAGCGGACTCCAATACGCTAAGAAAGATCGGAAGAGCACACGTCTGAACTCCAGTCACGCTCATGAATCTCGTATGCCGTCTTCTGCTTGAAAAAAAAAA
ASV_2	Lactobacillales	Lactobacillaceae	Agrilactobacillus	Unclassified	Lactobacillales	Lactobacillaceae	Agrilactobacillus	Unclassified	Lactobacillus iners	Lactobacillales	Lactobacillaceae	Agrilactobacillus	Unclassified	Agrilactobacillus Unclassified	CTTTCTTTAGTTGCCATCAGGTCATGCTGGGCACTCTGGAGATACTGCCACCGTAAGGTGTGAGGAAGGTGGGGATGACGTCAAATCAGCACGGCCCTTACGTCCGGGGCTACACACGTGTTACAATGGACGGTACAACGAGAAGCGACCCTGTGAAGGCAAGCGGATCTCTGAAAGCCGTTCTCAGTTCGGATTGCAGGCTGCAACTCGCCTGCATGAAGCTGGAATCGCTAGTAATCGCAAATCAGCACGTTGCGGTGAATACGTTCCCGGGCCTTGTACACACCGCCCGTCACACCATGAGAGTCTGTAACGCCCGAAGCCGGCGGGATAACCGAAAGGAGTCAGCCGTCTAAGGCGGGACAGATGATTAGGGTG
ASV_3	Lactobacillales	Lactobacillaceae	Amylolactobacillus	Unclassified	Lactobacillales	Lactobacillaceae	Amylolactobacillus	Unclassified	Unclassified	Lactobacillales	Lactobacillaceae	Amylolactobacillus	Unclassified	Amylolactobacillus Unclassified	TGGGGAATATTGCGCAATGGGGGAAACCCTGACGCAGCGACGCCGCGTGCGGGATGAAGGCCTTCGGGTTGTAAACCGCTTTTGATTGGGAGCAAGCTTTCGGGTGAGTGTACCTTTCGAATAAGCGCCGGCTAACTACGTGCCAGCAGCCGCGGTAATACGTAGGGCGCAAGCGTTATCCGGAATTATTGGGCGTAAAGCGAGTGCAGGCGGCTCGATAAGTCTGATGTGAAAGCCTTCGGCTCAACCGGAGAATTGCATCAGAAACTGTCGAGCTTGAGTACAGAAGAGGAGAGTGGAACTCCATGTGTAGCGGTGAAATGCGTAGATATATGGAAGAACACCGGTGGCGAAGGCGGCTCTCTGGTCTGTTACTGACGCTGAGGCTCGAAAGCATGG…
ASV_4	Lactobacillales	Lactobacillaceae	Amylolactobacillus	Unclassified	Lactobacillales	Lactobacillaceae	Amylolactobacillus	Unclassified	Unclassified	Lactobacillales	Lactobacillaceae	Amylolactobacillus	Unclassified	Amylolactobacillus Unclassified	TGGGGAATATTGCGCAATGGGGGAAACCCTGACGCAGCGACGCCGCGTGCGGGATGAAGGCCTTCGGGTTGTAAACCGCTTTTGATTGGGAGCAAGCTTTCGGGTGAGTGTACCTTTCGAATAAGCGCCGGCTAACTACGTGCCAGCAGCCGCGGTAATACGTAGGTGGCAAGCGTTGTCCGGATTTATTGGGCGTAAAGCGAGTGCAGGCGGCTCGATAAGTCTGATGTGAAAGCCTTCGGCTCAACCGGAGAATTGCATCAGAAACTGTCGAGCTTGAGTACAGAAGAGGAGAGTGGAACTCCATGTGTAGCGGTGAAATGCGTAGATATATGGAAGAACACCGGTGGCGAAGGCGGCTCTCTGGTCTGTTACTGACGCTGAGGCTCGAAAGCATGG…
ASV_5	Lactobacillales	Lactobacillaceae	Paralactobacillus	Unclassified	Lactobacillales	Lactobacillaceae	Paralactobacillus	Unclassified	Lactobacillus kalixensis	Lactobacillales	Lactobacillaceae	Paralactobacillus	Unclassified	Paralactobacillus Unclassified	TGGGGAATCTTCCGCAATGGACGAAAGTCTGACGGAGCAACGCCGCGTGAGTGAAGACGGCCTTCGGGTTGTAAAGCTCTGTGATCCGGGACGAAAGAGCCTTGGGTAAATAGCCTAAGGAAGTGACGGTACCGGAAAAGCAAGCCACGGCTAACTACGTGCCAGCAGCCGCGGTAATACGTAGGTGGCAAGCGTTGTCCGGATTTATTGGGCGTAAAGCGAGCGCAGGCGGAAGAATAAGTCTGATGTGAAAGCCCTCGGCTTAACCGAGGAACTGCATCGGAAACTGTTTTTCTTGAGTGCAGAAGAGGAGAGTGGAACTCCATGTGTAGCGGTGGAATGCGTAGATATATGGAAGAACACCAGTGGCGAAGGCGGCTCTCTGGTCTGCAACTGACG…
ASV_6	Lactobacillales	Lactobacillaceae	Amylolactobacillus	Unclassified	Lactobacillales	Lactobacillaceae	Amylolactobacillus	Unclassified	Lactobacillus hominis	Lactobacillales	Lactobacillaceae	Amylolactobacillus	Unclassified	Amylolactobacillus Unclassified	TGGGGAATCTTGCACAATGGGCGAAAGCCTGATGCAGCGACGCCGCGTGCGGGATGAAGGCCTTCGGGTTGTAAACCGCTTTCAGCAGGGACGAGGCCGCAAGGTGACGGTACCTGCAGAAGAAGCCCCGGCTAACTACGTGCCAGCAGCCGCGGTAATACGTAGGTGGCAAGCGTTGTCCGGATTTATTGGGCGTAAAGCGAGTGCAGGCGGTTCAATAAGTCTGATGTGAAAGCCTTCGGCTCAACCGGAGAATTGCATCAGAAACTGTTGAACTTGAGTGCAGAAGAGGAGAGTGGAACTCCATGTGTAGCGGTGGAATGCGTAGATATATGGAAGAACACCAGTGGCGAAGGCGGCTCTCTGGTCTGCAACTGACGCTGAGGCTCGAAAGCATGG…
ASV_7	Lactobacillales	Lactobacillaceae	Amylolactobacillus	Unclassified	Lactobacillales	Lactobacillaceae	Amylolactobacillus	Unclassified	Unclassified	Lactobacillales	Lactobacillaceae	Amylolactobacillus	Unclassified	Amylolactobacillus Unclassified	TGGGGAATTTTGCACAATGGGGGAAACCCTGATGCAGCGACGCCGCGTGATTTAGAAGGCCTTCGGGTTGTAAAAATCTTTTTTATGGGATGAAAATGACAGTACCATAAGAATAAGGTCCGGCTAAATACGTGCCAGCAGCCGCGGTAATACGTAGGTGGCAAGCGTTGTCCGGATTTATTGGGCGTAAAGCGAGTGCAGGCGGCTCGATAAGTCTGATGTGAAAGCCTTCGGCTCAACCGGAGAATTGCATCAGAAACTGTCGAGCTTGAGTACAGAAGAGGAGAGTGGAACTCCATGTGTAGCGGTGAAATGCGTAGATATATGGAAGAACACCGGTGGCGAAGGCGGCTCTCTGGTCTGTTACTGACGCTGAGGCTCGAAAGCATGGGTAGCGAA…
ASV_8	Lactobacillales	Lactobacillaceae	Agrilactobacillus	Unclassified	Lactobacillales	Lactobacillaceae	Agrilactobacillus	Unclassified	Lactobacillus hominis	Lactobacillales	Lactobacillaceae	Agrilactobacillus	Unclassified	Agrilactobacillus Unclassified	TTGTCATTAGTTGCCAGCATTAAGTTGGGCACTCTAATGAGACTGCCGGTGACAAACCGGAGGAAGGTGGGGATGACGTCAAGTCATCATGCCCCTTATGACCTGGGCTACACACGTGCTACAATGGCTGGTACAACGAGTCGCAAGCCGGTGACGGCAAGCTAATCTCTTAAAGCCAGTCTCAGTTCGGATTGTAGGCTGCAACTCGCCTACATGAAGTCGGAATCGCTAGTAATCGCGGATCAGCACGCCGCGGTGAATACGTTCCCGGGCCTTGTACACACCGCCCGTCACACCATGAGAGTCTGTAACGCCCGAAGCCGGCGGGATAACCGAAAGGAGTCAGCCGTCTAAGGCGGGACAGATGATTAGGGTG

## Sheet: Table S5
Table S5: Summarize technical variables
Legend: The information about technical variables for each samples
Columns dictionary
Column name	Description
ID	Samples code
Qubit_DNA	microbial DNA concentration
Qubit_library	library concentration
Total_counts	Reads count after trimming process (survived reads)
Phase number	Phase of menstrual cycle
ID	Qubit_DNA	Qubit_Library	Total_counts	Phase_number
P1S1	8.9	8.4	68432	1
P1S2	19.8	71.7	125859	2
P1S3	15.4	75.1	116911	3
P1S4	12	74.6	81175	4
P1S5	7.8	44.7	103344	1
P1S6	2	52.1	98911	2
P1S7	13.3	79.4	149506	3
P1S8	1.4	78.5	129114	4
P1S9	43.8	70.6	109679	1
P1S10	17	99.8	112776	2
P1S11	6.1	59.1	135869	1
P3S211	29.7	61	84673	2
P1S13	11.5	94.6	75463	3
P1S14	19.4	65.2	67777	4
P1S15	18.7	68.4	122309	1
P1S16	52.3	59.3	105583	2
P1S17	19.6	34.8	91805	3
P1S18	6.3	32.8	95476	4
P1S19	2.6	76.9	116801	1
P1S20	4.2	78.8	104325	2
P1S21	25.1	61.2	120588	3
P1S22	10.8	99.8	92733	4
P1S23	13.9	82.1	125394	1
P1S24	47.6	60.8	134939	2
P1S25	67.7	99.9	69531	3
P1S26	23.5	49.4	106036	4
P3S243	8.5	115	59275	1
P1S28	21.6	77	78085	2
P1S29	9.7	55.2	83358	3
P1S30	13.1	67.1	114711	4
P1S31	18.3	78.4	117176	1
P1S32	17.2	107	104837	2
P1S33	36.7	76.6	120404	3
P1S34	14.2	83.7	142344	4
P1S35	18.4	76.6	100668	1
P1S36	27.2	65.5	110987	2
P1S37	25.8	76.1	123645	3
P1S38	24.3	40.6	123121	4
P1S39	47.9	42.2	129112	1
P1S40	52.8	48.1	99083	2
P1S41	49.5	32.3	90598	3
P1S42	12.1	49.8	114072	1
P1S43	5	56.6	108431	2
P1S44	10.5	46.7	126182	1
P1S45	8.6	46.7	128113	2
P1S46	22.1	50.7	120237	3
P1S47	16.3	44.4	117508	1
P1S48	8.7	41.6	116610	2
P1S49	29.6	44.7	96338	3
P1S50	30.1	63.3	84773	4
P1S51	27.6	60.2	106767	1
P1S52	18.1	63.7	98873	2
P1S53	40.7	75.3	100414	3
P1S54	75	58.1	118574	4
P1S55	21.6	66.6	123929	1
P1S56	19	67	115325	2
P1S57	19.5	62.2	105438	1
P1S58	13.6	79.7	104986	2
P1S59	7.9	70.8	106308	3
P1S60	24.5	75.2	79244	4
P1S61	30.7	62.1	88176	1
P1S62	19.8	49.6	76302	2
P1S63	35.9	47.5	104320	3
P1S64	58	53.1	118704	4
P3S212	1.4	3	50646	1
P1S66	2.6	29.8	84781	2
P1S67	2.2	46.2	127454	1
P1S68	5.8	85.7	68507	2
P1S69	2.7	41.5	105856	3
P1S70	1.9	44.2	125854	4
P1S71	16.8	61.4	114157	1
P1S72	17.1	51	135251	2
P1S73	38	55.9	115871	3
P1S74	30.3	49.9	98673	4
P1S75	36.2	51.1	86121	1
P1S76	51	42.8	130930	2
P1S77	58	40.9	111210	3
P1S78	143	37.8	99049	4
P1S79	5.5	51.5	112100	1
P1S80	12.4	54	97164	2
P1S81	12.7	66.7	80764	3
P1S82	16.9	47.1	110063	4
P1S83	16.7	47.9	117719	1
P1S84	20	50	126178	2
P1S85	55	43.1	114887	3
P1S86	52	49.3	120557	4
P1S87	33.4	46.3	100867	1
P1S88	55	45.2	138679	2
P1S89	23.5	44.7	137563	3
P1S90	12.9	56.8	88528	4
P1S91	0.9	45.2	105955	1
P1S92	6.6	56.1	84034	1
P1S93	9.3	49.7	128406	2
P1S94	38.8	44.3	109024	3
P1S95	8	41.5	134788	4
P3S193	60	41	101470	1
P3S194	28.4	27	70459	2
P3S195	79.1	28	90004	3
P3S196	59	19	98229	4
P3S197	19.2	168	62495	1
P3S198	29.2	108	66121	2
P3S199	34	96	61749	3
P3S200	74.5	52	71341	4
P3S201	1.6	17	68843	1
P3S202	17.2	55	88330	2
P2S109	9.7	11.7	139356	3
P2S110	7	12.7	121982	4
P2S111	30.7	7.8	123493	1
P2S112	55	3.1	101825	2
P2S113	86.7	8.4	132077	1
P2S114	47.8	8	111593	2
P2S115	105	15	143747	3
P2S116	34.8	14.7	132674	4
P2S117	38.3	15.2	157551	1
P2S118	18.2	23.2	141369	2
P2S121	29	47.3	113674	3
P2S122	92.6	6.5	138422	1
P2S123	31.8	7	138785	2
P2S124	52	10.1	154126	3
P2S125	14.2	37.9	116661	1
P2S126	18.7	36.6	114181	2
P2S127	14.9	31.5	130968	3
P2S128	26	15.7	132929	4
P2S129	12.9	11.3	126523	1
P2S130	6.1	12.4	127464	2
P2S131	9.4	23.6	138340	3
P2S132	20	11.1	122321	4
P2S133	29.6	32.2	133947	1
P2S134	46	14.4	121415	2
P2S135	11.4	15.7	128814	3
P2S136	66.6	14.1	123824	4
P2S137	5.6	4.7	123600	1
P2S138	4.3	9.4	114792	2
P2S139	4.4	6.5	136047	3
P2S140	1.4	2.3	90935	4
P2S141	16.1	7.1	136460	1
P2S142	9.4	10.1	138405	2
P2S143	17	8.9	106834	3
P2S144	23.2	10.3	136268	4
P2S145	18.4	21.7	132115	1
P2S146	13.4	11	116529	2
P2S147	8.8	14.4	127263	3
P2S148	8.4	25.3	96484	4
P2S149	39	8.3	130719	1
P2S150	20.7	6	121563	2
P2S151	59	10.6	136562	1
P2S152	45.6	5.4	125691	2
P2S153	44.4	1.9	73024	3
P2S154	51	9	122248	4
P2S155	52	10.6	113722	1
P2S156	18.8	9.4	117145	2
P2S157	53	15.9	143869	3
P2S158	52	5.9	135802	4
P2S159	21.3	4.1	86211	1
P3S213	5.8	41	98775	2
P3S214	15.7	85	117416	3
P2S160	21.5	9.1	139981	4
P2S161	6.9	2.2	91400	1
P2S162	35.4	2.3	84606	2
P2S163	55	1.7	72368	3
P2S164	19.4	2	80820	4
P2S165	40.3	1.7	65565	1
P2S166	10.9	10.9	120085	2
P2S167	16.5	11.7	118749	3
P2S168	20	6.9	114577	1
P2S169	45.5	9.2	123588	2
P2S170	50.7	11.7	99763	3
P3S203	25.4	13	89578	1
P2S172	39.5	1.7	61695	2
P3S204	34.8	13	101407	3
P3S205	23.5	34	78468	4
P3S206	10.6	27	55230	1
P3S207	11.2	74	56774	2
P2S177	25.1	3.4	139651	3
P2S178	41.6	4.2	145882	4
P2S179	30.1	9.3	123281	1
P2S180	19.8	6.6	124710	2
P2S181	108	11.7	136908	3
P2S182	14.6	6.1	112793	4
P2S183	12.9	3.4	118938	1
P2S184	11.8	26.8	127862	2
P2S185	6.6	2.8	210133	3
P3S208	9.1	22	103486	4
P3S210	4.9	75	75569	2
P2S189	30.8	4.1	119567	3
P2S190	66.2	14.5	116232	4
P3S215	25.1	37	127487	1
P3S216	50.5	66	63462	2
P3S217	47.9	82	109467	3
P3S218	0.7	72	69580	1
P3S219	11	102	106580	2
P3S220	10.2	96	81016	3
P3S221	52.2	43	136490	1
P3S222	69.5	58	68229	2
P3S223	71.3	58	98197	3
P3S224	62.2	67	86687	4
P3S225	22.5	123	102238	1
P3S226	11	165	70829	2
P3S227	12.4	119	120573	3
P3S228	16.9	95	60212	3
P3S229	8.9	69	70407	4
P3S230	10.4	132	77378	1
P3S231	2.3	93	96955	1
P3S232	122	88	114819	2
P3S233	17.3	124	118750	1
P3S234	7.7	112	87223	2
P3S235	21.8	79	105726	3
P3S236	24.3	42	91938	4
P3S237	3.1	73	85075	1
P3S238	7.7	17	66225	2
P3S239	2.6	39	82964	3
P3S240	0.6	33	63276	4

## Sheet: Table S6
Table S6: Correspondence of names for VALENCIA algorithm
Legend: Correspondence of genus and species names used to create the reference table for the VALENCIA algorithm.
For Bifidobacterium Unclassified species, only the ASV matching to G. vaginals using the SILVA data base were renamed as G. vaginalis (b), the remaining were kept as g_Bifidobacterium (a) (see Methods)
Columns dictionary
Column name	Description
Genus	Taxonomic level of genus
Species	Taxonomic level of species
Name before VALENCIA algorithm	Group of columns with names before VALENCIA algorithm
Name for VALENCIA algorithm	Group of columns with corresponding names used for VALENCIA algorithm
Name before VALENCIA algorithm		Name for VALENCIA algorithm
Genus	Species	VALENCIA taxa name
g_Campylobacter	hominis	g_Campylobacter
g_Campylobacter	Unclassified	g_Campylobacter
g_Porphyromonas	sp001552775	g_Porphyromonas
g_Porphyromonas	Unclassified	g_Porphyromonas
g_Ureaplasma	Unclassified	g_Ureaplasma
g_Metamycoplasma	hominis	g_Metamycoplasma
g_Prevotella	Prevotella_disiens	Prevotella_disiens
g_Prevotella	Prevotella_timonensis	Prevotella_timonensis
g_Prevotella	Prevotella_bivia	Prevotella_bivia
g_Fannyhessea	vaginae	g_Fannyhessea
g_Peptostreptococcus	Unclassified	g_Peptostreptococcus
g_Peptoniphilus	Unclassified	g_Peptoniphilus
g_Bifidobacterium	Unclassified (a)	g_Bifidobacterium
g_Alloscardovia	omnicolens	g_Alloscardovia
g_Corynebacterium	Unclassified	g_Corynebacterium
g_Streptococcus	Unclassified	g_Streptococcus
g_Streptococcus	agalactiae	g_Streptococcus
g_Staphylococcus	Unclassified	g_Staphylococcus
g_Dialister	sp001553355	g_Dialister
g_28L	sp000177555	g_28L
g_Finegoldia	Unclassified	g_Finegoldia
g_Olegusella	massiliensis	g_Olegusella
g_Alistipes	putredinis	g_Alistipes
g_Fastidiosipila	sanguinis	g_Fastidiosipila
g_Finegoldia	magna	g_Finegoldia
g_Anaerococcus	tetradius	g_Anaerococcus
g_Helcococcus	Unclassified	g_Helcococcus
g_Dialister	Unclassified	g_Dialister
g_Blautia	Unclassified	g_Blautia
g_Blautia	sp900066335	g_Blautia
g_Blautia	massiliensis	g_Blautia
g_Blautia	obeum	g_Blautia
g_Acidaminococcus	Unclassified	g_Acidaminococcus
g_Blautia	sp003471165	g_Blautia
g_Lachnospira	Unclassified	g_Lachnospira
g_Fusobacterium	gonidiaformans	g_Fusobacterium
g_Anaerococcus	lactolyticus	g_Anaerococcus
g_Anaerococcus	Unclassified	g_Anaerococcus
g_Anaerococcus	hydrogenalis	g_Anaerococcus
g_Anaerococcus	senegalensis	g_Anaerococcus
g_Anaerococcus	vaginalis	g_Anaerococcus
g_Veillonella	Unclassified	g_Veillonella
g_Veillonella	atypica	g_Veillonella
g_Veillonella	tobetsuensis	g_Veillonella
g_Anaerobutyricum	hallii	g_Anaerobutyricum
g_Anaeroglobus	Unclassified	g_Anaeroglobus
g_28L	Unclassified	g_28L
g_Anaerostipes	Unclassified	g_Anaerostipes
g_Anaerostipes	hadrus	g_Anaerostipes
g_Mediterraneibacter	Unclassified	g_Mediterraneibacter
g_Peptoniphilus	harei	g_Peptoniphilus
g_Dialister	micraerophilus	g_Dialister
g_Roseburia	Unclassified	g_Roseburia
g_Roseburia	intestinalis	g_Roseburia
g_Stomatobaculum	sp002892395	g_Stomatobaculum
g_Stomatobaculum	Unclassified	g_Stomatobaculum
g_Jonquetella	anthropi	g_Jonquetella
g_Enterococcus	Unclassified	g_Enterococcus
g_Aerococcus	christensenii	g_Aerococcus
g_Streptococcus	pneumoniae	g_Streptococcus
g_Clostridium	Unclassified	g_Clostridium
g_Clostridium	sp001403635	g_Clostridium
g_Coprococcus	Unclassified	g_Coprococcus
g_DNF00809	sp001552935	g_DNF00809
g_Cloacibacterium	normanense	g_Cloacibacterium
g_Cloacibacterium	Unclassified	g_Cloacibacterium
g_Agathobacter	faecis	g_Agathobacter
g_Fusobacterium	Unclassified	g_Fusobacterium
g_Fusobacterium	animalis	g_Fusobacterium
g_Ureaplasma	parvum	g_Ureaplasma
g_Porphyromonas	uenonis	g_Porphyromonas
g_Eubacterium	ventriosum	g_Eubacterium
g_Lactiplantibacillus	sp005404945	g_Lactiplantibacillus
g_Lacticaseibacillus	sp003946405	g_Lacticaseibacillus
g_Pediococcus	stilesii	g_Pediococcus
g_Limosilactobacillus	frumenti	g_Limosilactobacillus
g_Limosilactobacillus	coleohominis	g_Limosilactobacillus
g_Limosilactobacillus	fermentum	g_Limosilactobacillus
g_Limosilactobacillus	mucosae	g_Limosilactobacillus
g_Limosilactobacillus	reuteri	g_Limosilactobacillus
g_Limosilactobacillus	Unclassified	g_Limosilactobacillus
g_Gemella	asaccharolytica	g_Gemella
g_Granulicatella	elegans	g_Granulicatella
g_Granulicatella	Unclassified	g_Granulicatella
g_Facklamia	Unclassified	g_Facklamia
g_Eremococcus	coleocola	g_Eremococcus
g_Globicatella	sanguinis	g_Globicatella
g_Gemella	Unclassified	g_Gemella
g_Staphylococcus	capitis	g_Staphylococcus
g_Aerococcus	Unclassified	g_Aerococcus
g_Facklamia	hominis	g_Facklamia
g_Streptococcus	pyogenes	g_Streptococcus
g_Streptococcus	urinalis	g_Streptococcus
g_Streptococcus	anginosus	g_Streptococcus
g_Streptococcus	constellatus	g_Streptococcus
g_Erysipelatoclostridium	sp000752095	g_Erysipelatoclostridium
g_Ureaplasma	urealyticum	g_Ureaplasma
g_Chlamydia	trachomatis	g_Chlamydia
g_Brevundimonas	Unclassified	g_Brevundimonas
g_Bifidobacterium	bifidum	g_Bifidobacterium
g_Bifidobacterium	infantis	g_Bifidobacterium
g_Propionimicrobium	Unclassified	g_Propionimicrobium
g_Helcococcus	sueciensis	g_Helcococcus
g_Cutibacterium	Unclassified	g_Cutibacterium
g_Brevibacterium	Unclassified	g_Brevibacterium
g_Phocaeicola	plebeius	g_Phocaeicola
g_Bacteroides	stercoris	g_Bacteroides
g_Bacteroides	Unclassified	g_Bacteroides
g_Bacteroides	clarus	g_Bacteroides
g_Bacteroides	faecis	g_Bacteroides
g_Parabacteroides	Unclassified	g_Parabacteroides
g_Alistipes	Unclassified	g_Alistipes
g_Alistipes	onderdonkii	g_Alistipes
g_Prevotella	Prevotella_sp001553265	Prevotella_sp001553265
g_Prevotella	Prevotella_melaninogenica	Prevotella_melaninogenica
g_Bacteroides	finegoldii	g_Bacteroides
g_Porphyromonas	sp001808555	g_Porphyromonas
g_Parabacteroides	merdae	g_Parabacteroides
g_Phocaeicola	coprocola	g_Phocaeicola
g_Phocaeicola	Unclassified	g_Phocaeicola
g_Phocaeicola	vulgatus	g_Phocaeicola
g_Prevotella	Prevotella_buccalis	Prevotella_buccalis
g_Prevotella	Prevotella_sp000479005	Prevotella_sp000479005
g_Prevotella	Prevotella_salivae	Prevotella_salivae
g_Prevotella	Prevotella_pallens	Prevotella_pallens
g_Bacteroides	thetaiotaomicron	g_Bacteroides
g_Paraprevotella	xylaniphila	g_Paraprevotella
g_Prevotella	Prevotella_multiformis	Prevotella_multiformis
g_Prevotella	Prevotella_sp900607215	Prevotella_sp900607215
g_Parabacteroides	distasonis	g_Parabacteroides
g_Mobiluncus	curtisii	g_Mobiluncus
g_Trueperella	bernardiae	g_Trueperella
g_Arcanobacterium	Unclassified	g_Arcanobacterium
g_Arcanobacterium	urinimassiliense	g_Arcanobacterium
g_Mobiluncus	Unclassified	g_Mobiluncus
g_Urinacoccus	massiliensis	g_Urinacoccus
g_Lachnospira	rogosae	g_Lachnospira
g_Ruminococcus	Unclassified	g_Ruminococcus
g_Fannyhessea	Unclassified	g_Fannyhessea
g_Bacteroides	Unclassified	g_Bacteroides
g_Ezakiella	Unclassified	g_Ezakiella
g_Enterocloster	sp000431375	g_Enterocloster
g_Lawsonella	Unclassified	g_Lawsonella
g_Peptostreptococcus	sp000758885	g_Peptostreptococcus
g_Bifidobacterium	breve	g_Bifidobacterium
g_Pauljensenia	Unclassified	g_Pauljensenia
g_Bifidobacterium	kashiwanohense	g_Bifidobacterium
g_Corynebacterium	accolens	g_Corynebacterium
g_Corynebacterium	sp001767255	g_Corynebacterium
g_Corynebacterium	coyleae	g_Corynebacterium
g_Cutibacterium	avidum	g_Cutibacterium
g_Cutibacterium	acnes	g_Cutibacterium
g_Lawsonella	clevelandensis	g_Lawsonella
g_Corynebacterium	simulans	g_Corynebacterium
g_Corynebacterium	aurimucosum	g_Corynebacterium
g_Eubacterium	Unclassified	g_Eubacterium
g_Clostridium	thermobutyricum	g_Clostridium
g_Propionimicrobium	lymphophilum	g_Propionimicrobium
g_Blautia	sp900066165	g_Blautia
g_Coprococcus	catus	g_Coprococcus
g_Peptoniphilus	lacrimalis	g_Peptoniphilus
g_Peptoniphilus	duerdenii	g_Peptoniphilus
g_Parvimonas	sp001552895	g_Parvimonas
g_Parvimonas	sp001553085	g_Parvimonas
g_Peptoniphilus	sp000478985	g_Peptoniphilus
g_Mediterraneibacter	torques	g_Mediterraneibacter
g_Bariatricus	comes	g_Bariatricus
g_Mediterraneibacter	lactaris	g_Mediterraneibacter
g_UMGS1375	sp900066615	g_UMGS1375
g_Fusicatenibacter	saccharivorans	g_Fusicatenibacter
g_Fenollaria	Unclassified	g_Fenollaria
g_Ruminococcus	gnavus	g_Ruminococcus
g_UBA7182	sp003481535	g_UBA7182
g_Clostridium	sp003024715	g_Clostridium
g_Eubacterium	sp003491505	g_Eubacterium
g_Ruthenibacterium	lactatiformans	g_Ruthenibacterium
g_Faecalibacterium	Unclassified	g_Faecalibacterium
g_Faecalibacterium	prausnitzii	g_Faecalibacterium
g_Brevibacterium	mcbrellneri	g_Brevibacterium
g_Brevibacterium	sp001815905	g_Brevibacterium
g_Agathobaculum	butyriciproducens	g_Agathobaculum
g_DNF00809	Unclassified	g_DNF00809
g_Bifidobacterium	vaginale	g_Bifidobacterium
g_DNF00809	sp900604965	g_DNF00809
g_Haemophilus	Unclassified	g_Haemophilus
g_Haemophilus	parainfluenzae	g_Haemophilus
g_Lachnoanaerobaculum	orale	g_Lachnoanaerobaculum
g_Moraxella	Unclassified	g_Moraxella
g_Oscillibacter	welbionis	g_Oscillibacter
g_Gemmiger	variabilis	g_Gemmiger
g_Jonquetella	Unclassified	g_Jonquetella
g_ER4	sp000765235	g_ER4
g_Oscillibacter	Unclassified	g_Oscillibacter
g_Acidaminococcus	intestini	g_Acidaminococcus
g_Anaeroglobus	sp900240295	g_Anaeroglobus
g_Peptoniphilus	coxii	g_Peptoniphilus
g_Peptoniphilus	sp900343085	g_Peptoniphilus
g_Peptoniphilus	urinimassiliensis	g_Peptoniphilus
g_Brevundimonas	sp001310255	g_Brevundimonas
g_Atopobium	Atopobium_minutum	Atopobium_minutum
g_Atopobium	Atopobium_deltae	Atopobium_deltae
g_Levyella	massiliensis	g_Levyella
g_Levyella	Unclassified	g_Levyella
g_Anaerococcus	mediterraneensis	g_Anaerococcus
g_Anaerococcus	sp900258475	g_Anaerococcus
g_Anaerococcus	nagyae	g_Anaerococcus
g_Anaerococcus	octavius	g_Anaerococcus
g_Anaerococcus	prevotii	g_Anaerococcus
g_Anaerococcus	rubeinfantis	g_Anaerococcus
g_Anaerococcus	provencensis	g_Anaerococcus
g_Pauljensenia	radingae	g_Pauljensenia
g_Tepidimonas	fonticaldi	g_Tepidimonas
g_Neisseria	Unclassified	g_Neisseria
g_Neisseria	sp002237445	g_Neisseria
g_Parasutterella	excrementihominis	g_Parasutterella
g_Mesosutterella	massiliensis	g_Mesosutterella
g_Cupriavidus	Unclassified	g_Cupriavidus
g_Sutterella	Unclassified	g_Sutterella
g_Winkia	Unclassified	g_Winkia
g_Winkia	sp002849225	g_Winkia
g_Criibacterium	bergeronii	g_Criibacterium
g_Varibaculum	cambriense	g_Varibaculum
g_Varibaculum	Unclassified	g_Varibaculum
g_Varibaculum	sp900106855	g_Varibaculum
g_Actinobaculum	massiliense	g_Actinobaculum
g_Gemmiger	Unclassified	g_Gemmiger
g_Gemmiger	qucibialis	g_Gemmiger
g_Ruminococcus	Unclassified	g_Ruminococcus
g_Gleimia	europaea	g_Gleimia
g_Staphylococcus	epidermidis	g_Staphylococcus
g_Fenollaria	massiliensis	g_Fenollaria
g_UBA7182	Unclassified	g_UBA7182
g_Urinacoccus	Unclassified	g_Urinacoccus
g_Deinococcus	Unclassified	g_Deinococcus
g_Facklamia	ignava	g_Facklamia
g_Roseburia	inulinivorans	g_Roseburia
g_Fusicatenibacter	Unclassified	g_Fusicatenibacter
g_Enterocloster	Unclassified	g_Enterocloster
g_Chlamydia	Unclassified	g_Chlamydia
g_Parvimonas	micra	g_Parvimonas
g_Lacticaseibacillus	paracasei	g_Lacticaseibacillus
g_KLE1615	sp900066985	g_KLE1615
g_Lentilactobacillus	sunkii	g_Lentilactobacillus
g_Enterococcus	faecalis	g_Enterococcus
g_Paraprevotella	Unclassified	g_Paraprevotella
g_Ezakiella	coagulans	g_Ezakiella
g_Deinococcus	geothermalis	g_Deinococcus
g_Ruminococcus	bromii	g_Ruminococcus
g_Mesosutterella	Unclassified	g_Mesosutterella
g_Limosilactobacillus	vaginalis	g_Limosilactobacillus
g_Sutterella	wadsworthensis	g_Sutterella
g_Cupriavidus	gilardii	g_Cupriavidus
g_Corynebacterium	sp001807485	g_Corynebacterium
g_Limosilactobacillus	gorillae	g_Limosilactobacillus
g_Prevotella	Prevotella_bergensis	Prevotella_bergensis
g_Acinetobacter	Unclassified	g_Acinetobacter
g_Acinetobacter	ursingii	g_Acinetobacter
g_Moraxella	osloensis	g_Moraxella
g_Lactobacillus	Lactobacillus_gasseri	Lactobacillus_gasseri
g_Lactobacillus	Lactobacillus_iners	Lactobacillus_iners
g_Lactobacillus	Lactobacillus_crispatus	Lactobacillus_crispatus
g_Lactobacillus	Lactobacillus_jensenii	Lactobacillus_jensenii
g_Lactobacillus	Lactobacillus_delbrueckii	Lactobacillus_delbrueckii
g_Bifidobacterium	Unclassified (b)	Gardnerella_vaginalis
g_Bifidobacterium	vaginale	Gardnerella_vaginalis

## Sheet: Table S7
Table S7: Definition of categorical variables
Legend: The table desribes the categorical variables tested in the independence tests and the other statistical analyses
Columns dictionary
Column name	Description
Variable	The name of tested variables
Categories	The levels of the categorical variable
Criteria/Description	How the variable is calculated
N	sample size for each category
Variable	Categories	Criteria/Description	N
Age_category	19-24, 25-29, 30-34, >35	Subdivision based on age	20, 19, 10, 12
BMI_ranges	Underweight, Normal Weight, Overweight, Obesity	Subdivision based on BMI: <18.5 (Underweight), 18.5-24.9 (Normal), 24.9-29.9 (Overweight), >29.9 (Obesity)	6, 42, 13
Bristol_stool_scale	Hard_stools (constipation), Loose_stools (diarrhea), Normal_stools	Subdivision based on the Bristol Stool Scale	46, 27, 136
Med_or_supp_check	Yes, No	Based on the question: “Did you take any medication or supplements in the week before your current visit?”	124, 87
Pill_use	Yes, No	Based on the question: “Have you ever used birth control pills?”	23, 38
Pregnancy_category	Yes, No	Based on the question: “How many pregnancies have you had?” (Yes if >0, No otherwise)	11, 50
sex_less_than_two_days	Yes, No	Based on the question: “Did you have sexual intercourse in the last two days?”	18, 99
Smoking_habits	Current_smoker, Ex_smoker, Never_smoked	Based on the questions: “Are you currently a smoker?” (Yes/No) and “Are you a former smoker?”	9, 0,52
Swab_morning_or_not	Morning, Not_morning	Based on the question: “When did you collect the vaginal swab?” (Morning: Yesterday_morning or Today_morning, Not_morning: otherwise)	120, 90
Swab_after_feces	Yes, No	Based on the question: “Did you perform the vaginal swab immediately after collecting the feces?” (Far_feces or After_feces)	122.87
WHR_ranges	0.64-0.71, 0.71-0.76, 0.76-0.8, 0.8-1.49	Subdivision based on Waist-Hip Ratio	13, 12, 12, 11

## Sheet: Table S8
Table S8: Results of statistical tests for average or median beta diversity across phases
Legend: Results of the Wilcoxon test and T-test for the Bray-Curtis Index (for data pre CLR transformation) and euclidean distance (for data post CLR transformation, adjusted for laboratory covariates) for the average and median beta diversity calculated within the same week
Columns dictionary
Column name	Description
Test	Type of statistical test; TT is a paired T-test while WT is a paired Wilcoxon test
Index od beta diversity	Index of beta diversity
Metric used	Metric used to summarize beta diversity for each sample. Average: for each sample, we used average beta diversity with all samples on the same phase. Median: for each sample, we used the median beta diversity with all samples collected on the same phase
Group1 - Group2	Pairs of groups compared;1 = Follicular phase (F); 2 = Ovulation phase (O); 3 = Early luteal phase (EL); 4 = Late Luteal phase
P.value	p-value of paired Wilcoxon test
P.adj	Bonferroni-adjusted p.value
p.adj.signif	Significance level for adjusted p-value. 'ns' = values > 0.05 “not significant”; '*' values < 0.05; '**' = values between 0.05 and 0.01; '***' = values < 0.01
Test	Index of beta diversity	Metric used	Group1	Group2	p	p.adj	p.adj.signif
WT	Bray Curtis index	Average	1	2	2.08e-11	1.25e-10	****
WT	Bray Curtis index	Average	1	3	0.006	0.037	*
WT	Bray Curtis index	Average	1	4	0.954	1	ns
WT	Bray Curtis index	Average	2	3	0.000373	0.002	**
WT	Bray Curtis index	Average	2	4	1.58e-08	9.48e-08	****
WT	Bray Curtis index	Average	3	4	0.03	0.18	ns
WT	Euclidean distance	Average	1	2	0.002	0.009	**
WT	Euclidean distance	Average	1	3	0.007	0.042	*
WT	Euclidean distance	Average	1	4	0.223	1	ns
WT	Euclidean distance	Average	2	3	0.563	1	ns
WT	Euclidean distance	Average	2	4	0.628	1	ns
WT	Euclidean distance	Average	3	4	0.073	0.436	ns
TT	Euclidean distance	Average	2	1	0.00745464	NA	*
TT	Euclidean distance	Average	3	1	0.0323051	NA	*
TT	Euclidean distance	Average	4	1	1	NA	ns
TT	Euclidean distance	Average	3	2	1	NA	ns
TT	Euclidean distance	Average	4	2	1	NA	ns
TT	Euclidean distance	Average	4	1	0.463406	NA	ns
WT	Bray Curtis index	Median	1	3	0.007	0.042	*
WT	Bray Curtis index	Median	1	4	0.000994	0.006	**
WT	Bray Curtis index	Median	2	3	0.004	0.023	*
WT	Bray Curtis index	Median	2	4	0.054	0.325	ns
WT	Bray Curtis index	Median	3	4	0.595	1	ns
WT	Euclidean distance	Median	1	2	0.009	0.056	ns
WT	Euclidean distance	Median	1	3	0.043	0.256	ns
WT	Euclidean distance	Median	1	4	0.419	1	ns
WT	Euclidean distance	Median	2	3	0.909	1	ns
WT	Euclidean distance	Median	2	4	0.514	1	ns
WT	Euclidean distance	Median	3	4	0.147	0.882	ns
TT	Euclidean distance	Median	2	1	0.036284	NA	*
TT	Euclidean distance	Median	3	1	0.240579	NA	ns
TT	Euclidean distance	Median	4	1	1	NA	ns
TT	Euclidean distance	Median	3	2	1	NA	ns
TT	Euclidean distance	Median	4	2	1	NA	ns
TT	Euclidean distance	Median	4	1	0.750302	NA	ns

## Sheet: Table S9
Table S9: List of Taxa and relative abundance, mean and prevalence for each samples
Legend: Relative abundance of taxa detected (genus and species level)
Columns dictionary
Column name	Description
Taxonomic_level	level detect (genus or species)
Taxa	Genus and Species names
Colums to 2-213	Sample IDs
Mean	Average of relative abundance between samples
Prevalence	Percentage of presence for specific taxa between all samples
Taxonomic_level	Taxa	P1S1	P1S2	P1S3	P1S4	P1S5	P1S6	P1S7	P1S8	P1S9	P1S10	P1S11	P3S211	P1S13	P1S14	P1S15	P1S16	P1S17	P1S18	P1S19	P1S20	P1S21	P1S22	P1S23	P1S24	P1S25	P1S26	P3S243	P1S28	P1S29	P1S30	P1S31	P1S32	P1S33	P1S34	P1S35	P1S36	P1S37	P1S38	P1S39	P1S40	P1S41	P1S42	P1S43	P1S44	P1S45	P1S46	P1S47	P1S48
Genus	Lactobacillus	94.85	97.97	97.73	98.54	99.21	94.83	98.70	86.03	74.93	91.99	20.76	95.89	85.84	93.74	98.36	99.79	99.39	98.36	31.43	52.77	91.91	86.08	98.35	98.75	96.39	97.39	33.88	98.55	99.43	99.54	98.07	97.95	99.63	99.58	93.81	99.26	97.53	97.11	99.32	98.49	99.38	99.23	93.51	83.65	98.77	99.33	98.47	91.09
Genus	Bifidobacterium	3.78	0.00	0.04	0.02	0.01	0.01	0.00	0.02	0.02	0.02	1.54	0.01	0.08	0.39	0.01	0.00	0.01	0.00	6.70	5.54	1.12	7.94	0.02	0.00	0.01	0.00	57.66	0.28	0.03	0.18	1.42	1.61	0.00	0.00	0.00	0.00	0.00	0.00	0.01	0.00	0.00	0.18	0.00	12.40	0.40	0.13	0.00	0.00
Genus	Streptococcus	0.01	0.07	0.00	0.00	0.01	0.07	0.00	0.24	17.28	2.95	0.00	0.02	0.39	0.02	0.01	0.01	0.00	0.00	52.30	1.01	1.00	2.17	0.10	0.00	0.01	0.29	2.28	0.00	0.00	0.00	0.00	0.01	0.00	0.00	0.00	0.00	0.00	0.01	0.00	0.01	0.00	0.00	0.00	0.02	0.00	0.00	0.00	0.16
Genus	Fannyhessea	0.00	0.00	0.00	0.00	0.00	0.00	0.00	0.00	0.00	0.01	0.95	0.01	0.00	0.73	0.00	0.00	0.00	0.00	0.00	0.00	0.00	0.00	0.00	0.00	0.00	0.00	0.00	0.00	0.00	0.00	0.00	0.00	0.00	0.00	0.00	0.00	0.00	0.00	0.00	0.00	0.00	0.00	0.00	0.00	0.00	0.00	0.00	0.00
Genus	Prevotella	0.01	0.02	0.00	0.01	0.02	0.23	0.03	1.45	0.15	0.22	25.41	0.05	0.21	0.91	0.00	0.00	0.00	0.00	0.16	0.13	1.28	0.76	0.03	0.00	0.06	0.28	0.00	0.02	0.00	0.00	0.00	0.01	0.00	0.00	0.00	0.00	0.00	0.00	0.01	0.12	0.02	0.00	0.31	0.03	0.01	0.00	0.00	0.53
Genus	Escherichia	0.01	0.00	0.00	0.00	0.00	0.00	0.00	0.00	0.51	0.16	0.00	0.02	0.04	0.00	0.00	0.00	0.00	0.00	0.50	26.92	0.37	0.20	0.01	0.00	0.00	0.00	1.09	0.00	0.00	0.00	0.00	0.00	0.00	0.00	0.00	0.00	0.00	0.01	0.00	0.03	0.01	0.02	0.02	1.91	0.00	0.00	0.00	0.00
Genus	28L	0.00	0.00	0.00	0.00	0.00	0.00	0.00	0.00	0.00	0.00	0.00	0.01	0.03	0.09	0.00	0.00	0.00	0.00	0.00	0.00	0.00	0.00	0.00	0.00	0.00	0.00	0.00	0.00	0.00	0.00	0.00	0.00	0.00	0.00	0.00	0.00	0.00	0.00	0.00	0.00	0.00	0.00	0.00	0.00	0.00	0.00	0.00	0.00
Genus	Corynebacterium	0.01	0.04	0.01	0.01	0.07	1.14	0.19	4.80	0.22	0.22	0.00	0.13	0.07	0.06	0.00	0.00	0.00	0.04	0.31	0.13	0.08	0.07	0.14	0.01	0.00	0.12	0.00	0.00	0.00	0.01	0.10	0.15	0.05	0.09	0.03	0.00	0.01	0.01	0.00	0.03	0.01	0.02	0.22	0.05	0.02	0.02	0.00	0.01
Genus	Finegoldia	0.01	0.00	0.01	0.01	0.01	0.16	0.02	0.47	0.43	0.22	3.21	0.51	0.21	0.15	0.00	0.00	0.00	0.00	0.37	0.04	0.13	0.13	0.01	0.01	0.02	0.08	0.00	0.00	0.00	0.00	0.02	0.00	0.00	0.00	0.05	0.00	0.01	0.00	0.00	0.13	0.01	0.01	0.67	0.06	0.01	0.01	0.01	0.08
Genus	Anaerococcus	0.00	0.00	0.01	0.00	0.03	0.15	0.01	0.39	1.45	0.25	19.06	0.23	0.14	0.06	0.00	0.00	0.00	0.00	0.36	0.01	0.08	0.09	0.01	0.00	0.00	0.00	0.00	0.00	0.00	0.00	0.09	0.00	0.01	0.01	0.00	0.00	0.00	0.00	0.00	0.03	0.01	0.00	0.09	0.00	0.00	0.00	0.00	0.12
Genus	Atlantibacter	0.00	0.00	0.00	0.00	0.00	0.00	0.00	0.00	0.36	0.11	0.00	0.01	0.02	0.00	0.00	0.00	0.00	0.00	0.18	11.32	0.12	0.08	0.00	0.00	0.00	0.00	0.67	0.00	0.00	0.00	0.00	0.00	0.00	0.00	0.00	0.00	0.00	0.00	0.00	0.02	0.01	0.02	0.00	0.77	0.00	0.00	0.00	0.00
Genus	Dialister	0.00	0.00	0.00	0.00	0.00	0.07	0.00	0.14	0.01	0.00	11.07	0.02	0.02	0.00	0.00	0.00	0.00	0.00	0.01	0.02	0.02	0.01	0.00	0.00	0.01	0.07	0.00	0.00	0.00	0.00	0.00	0.00	0.00	0.00	0.00	0.00	0.00	0.00	0.00	0.01	0.02	0.00	0.09	0.00	0.00	0.00	0.00	0.23
Genus	Peptoniphilus_A	0.00	0.00	0.01	0.01	0.01	0.18	0.03	0.48	0.31	0.05	3.67	0.11	0.10	0.13	0.00	0.00	0.00	0.00	0.15	0.00	0.26	0.12	0.01	0.00	0.01	0.04	0.02	0.00	0.00	0.00	0.05	0.00	0.00	0.00	0.02	0.00	0.00	0.00	0.00	0.03	0.00	0.00	0.24	0.00	0.00	0.00	0.00	1.38
Genus	Staphylococcus	0.01	0.02	0.01	0.00	0.00	0.11	0.00	0.14	1.16	0.86	0.00	0.30	0.12	0.04	0.01	0.00	0.00	0.00	0.28	0.61	0.03	0.07	0.04	0.02	0.03	0.22	2.13	0.02	0.01	0.06	0.02	0.01	0.00	0.01	0.02	0.00	0.02	0.00	0.01	0.08	0.02	0.04	0.26	0.00	0.00	0.00	0.00	0.02
Genus	Veillonella	0.00	0.00	0.00	0.00	0.00	0.00	0.00	0.00	0.37	0.52	0.00	0.00	0.00	0.00	0.00	0.00	0.00	0.00	0.04	0.00	0.00	0.00	0.00	0.00	0.00	0.00	0.00	0.00	0.00	0.00	0.00	0.00	0.00	0.00	0.00	0.00	0.00	0.00	0.00	0.00	0.00	0.00	0.00	0.00	0.00	0.00	0.00	0.00
Genus	Peptostreptococcus	0.00	0.00	0.00	0.00	0.01	0.01	0.00	0.05	0.05	0.00	4.19	0.01	0.01	1.71	0.00	0.00	0.00	0.00	0.00	0.00	0.00	0.00	0.00	0.00	0.00	0.00	0.00	0.00	0.00	0.00	0.00	0.00	0.00	0.00	0.00	0.00	0.00	0.00	0.00	0.01	0.00	0.00	0.00	0.00	0.00	0.00	0.00	0.00
Genus	Ureaplasma	0.00	0.00	0.00	0.00	0.00	0.00	0.00	0.00	0.18	0.30	0.00	0.00	0.00	0.00	0.00	0.00	0.00	0.00	0.00	0.00	0.00	0.00	0.00	0.00	0.00	0.00	0.00	0.00	0.00	0.00	0.00	0.00	0.00	0.00	0.00	0.00	0.00	0.00	0.00	0.00	0.00	0.03	0.00	0.00	0.00	0.00	0.35	0.04
Genus	Clostridium_P	0.00	0.00	0.00	0.00	0.00	0.00	0.00	0.00	0.00	0.00	0.00	0.00	0.00	0.00	0.00	0.00	0.00	0.00	0.00	0.00	0.00	0.00	0.02	0.04	0.01	0.43	0.00	0.00	0.00	0.00	0.00	0.00	0.00	0.00	5.40	0.14	1.50	2.03	0.00	0.00	0.00	0.00	0.00	0.00	0.00	0.00	0.00	0.00
Genus	Limosilactobacillus	0.00	0.02	0.00	0.00	0.00	0.00	0.00	0.00	0.00	0.00	0.02	0.36	0.34	0.27	0.00	0.00	0.00	0.00	0.02	0.00	0.00	0.00	0.00	0.00	0.00	0.00	0.00	0.00	0.00	0.00	0.00	0.00	0.00	0.00	0.00	0.00	0.00	0.00	0.36	0.37	0.18	0.28	3.67	0.05	0.36	0.20	0.64	0.45
Genus	Aerococcus	0.00	0.00	0.00	0.00	0.00	0.00	0.00	0.00	0.00	0.00	0.00	0.00	0.00	0.00	0.00	0.00	0.00	0.00	0.00	0.00	0.00	0.00	0.00	0.00	0.00	0.00	0.00	0.00	0.00	0.00	0.00	0.00	0.00	0.00	0.00	0.00	0.00	0.00	0.00	0.00	0.00	0.00	0.00	0.00	0.00	0.00	0.00	0.00
Genus	Dialister_B	0.00	0.00	0.00	0.00	0.00	0.03	0.00	0.09	0.01	0.02	0.52	0.01	0.02	0.05	0.00	0.00	0.00	0.00	0.97	0.04	0.35	0.31	0.00	0.00	0.00	0.02	0.00	0.00	0.00	0.00	0.00	0.00	0.00	0.00	0.00	0.00	0.00	0.00	0.00	0.03	0.01	0.00	0.05	0.01	0.00	0.00	0.00	0.06
Genus	Gemella	0.00	0.00	0.00	0.00	0.00	0.00	0.00	0.01	0.57	0.35	0.00	0.00	0.01	0.01	0.00	0.00	0.00	0.00	0.00	0.00	0.00	0.00	0.00	0.00	0.00	0.00	0.00	0.00	0.00	0.00	0.00	0.00	0.00	0.00	0.01	0.00	0.00	0.00	0.00	0.00	0.00	0.00	0.00	0.00	0.00	0.00	0.00	0.02
Genus	Lachnospiraceae Unclassified	0.00	0.00	0.00	0.00	0.01	0.04	0.01	0.09	0.14	0.00	3.07	0.11	1.36	0.15	0.00	0.00	0.00	0.00	3.88	0.11	0.11	0.54	0.03	0.00	0.00	0.00	0.00	0.01	0.00	0.00	0.00	0.00	0.00	0.00	0.00	0.00	0.00	0.00	0.00	0.02	0.00	0.00	0.00	0.00	0.00	0.00	0.00	0.01
Genus	Sneathia	0.00	0.00	0.00	0.00	0.00	0.00	0.00	0.00	0.00	0.00	0.00	0.00	0.00	0.00	0.00	0.00	0.00	0.00	0.00	0.00	0.00	0.00	0.00	0.00	0.00	0.00	0.00	0.00	0.00	0.00	0.00	0.00	0.00	0.00	0.00	0.00	0.00	0.00	0.00	0.00	0.00	0.00	0.00	0.00	0.00	0.00	0.00	0.00
Genus	Campylobacter_B	0.00	0.00	0.00	0.00	0.01	0.10	0.01	0.12	0.00	0.01	0.60	0.01	0.01	0.01	0.00	0.00	0.00	0.00	0.04	0.00	0.00	0.00	0.00	0.00	0.00	0.00	0.00	0.00	0.00	0.00	0.01	0.00	0.00	0.00	0.00	0.00	0.00	0.00	0.00	0.00	0.00	0.00	0.06	0.00	0.00	0.00	0.00	0.29
Genus	KA00274	0.00	0.00	0.00	0.00	0.00	0.00	0.00	0.00	0.00	0.00	0.00	0.00	0.00	0.00	0.00	0.00	0.00	0.00	0.00	0.00	0.00	0.00	0.00	0.00	0.00	0.00	0.00	0.00	0.00	0.00	0.00	0.00	0.00	0.00	0.00	0.00	0.00	0.00	0.00	0.00	0.00	0.00	0.00	0.00	0.00	0.00	0.00	0.00
Genus	Bacteroides_F	0.00	0.00	0.00	0.00	0.00	0.00	0.00	0.00	0.00	0.00	0.00	0.00	0.00	0.00	0.00	0.00	0.00	0.00	0.00	0.00	0.00	0.00	0.00	0.00	0.00	0.00	0.00	0.00	0.00	0.00	0.00	0.00	0.00	0.00	0.00	0.00	0.00	0.00	0.00	0.00	0.00	0.00	0.00	0.00	0.00	0.00	0.00	0.00
Genus	Parvimonas	0.00	0.00	0.00	0.00	0.00	0.00	0.00	0.00	0.00	0.00	0.00	0.00	0.00	0.00	0.00	0.00	0.00	0.00	0.00	0.00	0.00	0.00	0.00	0.00	0.00	0.00	0.00	0.00	0.00	0.00	0.00	0.00	0.00	0.00	0.00	0.00	0.00	0.00	0.00	0.00	0.00	0.00	0.00	0.00	0.00	0.00	0.00	0.00
Genus	Alloscardovia	0.00	0.00	0.00	0.00	0.00	0.00	0.00	0.00	0.00	0.00	0.00	0.00	0.00	0.01	0.00	0.00	0.00	0.00	0.00	0.04	0.08	0.27	0.00	0.00	0.00	0.00	0.00	0.00	0.00	0.00	0.00	0.00	0.00	0.00	0.00	0.00	0.00	0.00	0.00	0.00	0.00	0.00	0.00	0.00	0.00	0.00	0.00	0.00
Genus	Lawsonella	0.00	0.00	0.00	0.01	0.00	0.07	0.01	0.11	0.03	0.09	0.23	0.02	0.01	0.02	0.00	0.00	0.00	0.00	0.05	0.02	0.05	0.03	0.00	0.00	0.00	0.00	0.05	0.00	0.00	0.01	0.00	0.00	0.00	0.00	0.00	0.00	0.00	0.01	0.00	0.00	0.01	0.00	0.04	0.01	0.00	0.00	0.00	0.00
Genus	DNF00809	0.00	0.00	0.00	0.00	0.00	0.00	0.00	0.00	0.00	0.00	0.00	0.00	0.00	0.00	0.00	0.00	0.00	0.00	0.00	0.01	0.02	0.00	0.00	0.00	0.00	0.00	0.00	0.00	0.00	0.00	0.00	0.00	0.00	0.00	0.00	0.00	0.00	0.00	0.00	0.00	0.00	0.00	0.00	0.00	0.00	0.00	0.00	0.00
Genus	Faecalibacterium	0.00	0.00	0.00	0.00	0.01	0.00	0.03	0.23	0.00	0.00	0.00	0.10	1.14	0.07	0.00	0.00	0.00	0.00	0.07	0.00	0.00	0.00	0.09	0.01	0.01	0.00	0.00	0.03	0.00	0.00	0.00	0.00	0.00	0.00	0.00	0.00	0.00	0.00	0.00	0.01	0.00	0.00	0.00	0.04	0.00	0.00	0.00	0.00
Genus	Simonsiella	0.06	0.03	0.11	0.00	0.00	0.00	0.00	0.00	0.00	0.00	0.00	0.00	0.00	0.01	0.00	0.00	0.00	0.00	0.00	0.00	0.00	0.00	0.00	0.00	0.00	0.00	0.02	0.02	0.01	0.03	0.00	0.02	0.00	0.01	0.01	0.01	0.06	0.01	0.00	0.00	0.00	0.01	0.17	0.00	0.01	0.00	0.00	0.00
Genus	Ezakiella	0.00	0.00	0.00	0.00	0.00	0.03	0.01	0.02	0.06	0.01	0.00	0.03	0.01	0.05	0.00	0.00	0.00	0.00	0.00	0.01	0.06	0.05	0.02	0.00	0.00	0.02	0.00	0.00	0.00	0.00	0.00	0.00	0.00	0.00	0.00	0.00	0.00	0.00	0.00	0.00	0.00	0.00	0.00	0.00	0.00	0.00	0.00	1.33
Genus	Peptoniphilus_C	0.00	0.00	0.00	0.00	0.00	0.02	0.00	0.04	0.04	0.00	0.48	0.00	0.00	0.01	0.00	0.00	0.00	0.00	0.03	0.00	0.06	0.05	0.01	0.00	0.00	0.00	0.00	0.00	0.00	0.00	0.01	0.00	0.00	0.00	0.00	0.00	0.00	0.00	0.00	0.01	0.01	0.00	0.02	0.03	0.00	0.00	0.00	0.06
Genus	Mobiluncus	0.00	0.00	0.00	0.00	0.00	0.00	0.00	0.02	0.00	0.00	0.00	0.00	0.00	0.00	0.00	0.00	0.00	0.00	0.02	0.00	0.00	0.00	0.00	0.00	0.00	0.00	0.00	0.00	0.00	0.00	0.00	0.00	0.00	0.00	0.00	0.00	0.00	0.00	0.00	0.00	0.00	0.00	0.00	0.00	0.00	0.00	0.00	0.22
Genus	1XD42-69	0.00	0.00	0.00	0.00	0.01	0.00	0.01	0.10	0.00	0.00	0.00	0.31	1.96	0.17	0.00	0.00	0.00	0.00	0.10	0.00	0.00	0.00	0.03	0.00	0.00	0.00	0.00	0.02	0.00	0.00	0.00	0.00	0.00	0.00	0.00	0.00	0.00	0.00	0.00	0.00	0.00	0.00	0.01	0.02	0.00	0.00	0.00	0.00
Genus	Fenollaria	0.00	0.00	0.00	0.00	0.00	0.01	0.01	0.05	0.00	0.00	0.05	0.00	0.00	0.00	0.00	0.00	0.00	0.00	0.01	0.00	0.00	0.02	0.00	0.00	0.00	0.00	0.00	0.00	0.00	0.00	0.00	0.00	0.00	0.00	0.00	0.00	0.00	0.00	0.01	0.01	0.01	0.00	0.00	0.00	0.00	0.00	0.00	1.78
Genus	Fusobacterium	0.00	0.00	0.00	0.00	0.00	0.02	0.00	0.20	0.01	0.03	0.00	0.00	0.00	0.01	0.00	0.00	0.00	0.00	0.64	0.04	1.23	0.13	0.00	0.00	0.00	0.03	0.00	0.00	0.00	0.00	0.00	0.01	0.00	0.00	0.00	0.00	0.00	0.00	0.00	0.00	0.00	0.00	0.00	0.00	0.00	0.00	0.00	0.00
Genus	Coprococcus	0.00	0.00	0.00	0.00	0.01	0.00	0.00	0.01	0.00	0.00	0.00	0.00	0.00	0.00	0.00	0.00	0.00	0.00	0.00	0.00	0.00	0.00	0.00	0.00	0.00	0.00	0.00	0.00	0.00	0.00	0.00	0.00	0.00	0.00	0.00	0.00	0.00	0.00	0.00	0.00	0.00	0.00	0.00	0.05	0.00	0.00	0.00	0.00
Genus	Porphyromonas	0.00	0.01	0.00	0.00	0.00	0.01	0.00	0.01	0.02	0.01	0.01	0.00	0.00	0.00	0.00	0.00	0.00	0.00	0.00	0.00	0.00	0.02	0.00	0.00	0.00	0.00	0.00	0.00	0.00	0.00	0.00	0.00	0.00	0.00	0.00	0.00	0.00	0.00	0.00	0.00	0.00	0.00	0.00	0.00	0.00	0.00	0.00	0.11
Genus	Neisseriaceae Unclassified	0.03	0.02	0.06	0.01	0.00	0.00	0.00	0.00	0.00	0.00	0.00	0.00	0.00	0.00	0.00	0.00	0.00	0.00	0.00	0.00	0.00	0.00	0.00	0.00	0.00	0.00	0.00	0.01	0.01	0.01	0.00	0.00	0.00	0.00	0.00	0.00	0.02	0.01	0.00	0.00	0.00	0.00	0.08	0.00	0.00	0.00	0.00	0.00
Genus	Brevibacterium	0.00	0.00	0.00	0.00	0.00	0.01	0.01	0.13	0.00	0.00	0.00	0.00	0.00	0.00	0.00	0.00	0.00	0.00	0.00	0.00	0.00	0.00	0.00	0.00	0.00	0.00	0.01	0.00	0.00	0.00	0.00	0.00	0.00	0.00	0.00	0.00	0.00	0.00	0.00	0.00	0.00	0.00	0.01	0.00	0.00	0.00	0.00	0.00
Genus	Fusobacterium_C	0.00	0.00	0.00	0.00	0.00	0.00	0.00	0.00	0.00	0.00	0.00	0.00	0.00	0.00	0.00	0.00	0.00	0.00	0.00	0.00	0.00	0.00	0.00	0.00	0.00	0.00	0.00	0.00	0.00	0.00	0.00	0.00	0.00	0.00	0.00	0.00	0.00	0.00	0.00	0.00	0.00	0.00	0.00	0.00	0.00	0.00	0.00	0.00
Genus	Blautia_A	0.00	0.00	0.00	0.00	0.02	0.00	0.00	0.06	0.00	0.00	0.02	0.05	0.36	0.03	0.00	0.00	0.00	0.00	0.02	0.00	0.00	0.00	0.05	0.00	0.01	0.00	0.00	0.02	0.00	0.00	0.00	0.00	0.01	0.00	0.00	0.01	0.00	0.00	0.00	0.02	0.00	0.01	0.00	0.01	0.00	0.00	0.00	0.00
Genus	Lelliottia	0.00	0.00	0.00	0.00	0.00	0.00	0.00	0.00	0.00	0.00	0.00	0.00	0.00	0.02	0.01	0.00	0.03	0.02	0.00	0.01	0.00	0.00	0.00	0.00	0.00	0.00	0.00	0.00	0.00	0.00	0.00	0.00	0.00	0.00	0.00	0.00	0.00	0.00	0.00	0.00	0.00	0.00	0.00	0.00	0.00	0.00	0.00	0.00
Genus	Clostridium	0.00	0.00	0.00	0.00	0.00	0.00	0.00	0.00	0.00	0.00	0.00	0.00	0.00	0.00	0.00	0.00	0.00	0.00	0.00	0.00	0.00	0.00	0.00	0.00	0.00	0.00	0.00	0.00	0.00	0.00	0.00	0.00	0.00	0.00	0.00	0.00	0.00	0.00	0.00	0.00	0.00	0.00	0.00	0.00	0.00	0.00	0.00	0.00
Genus	Bacteroides	0.00	0.00	0.00	0.00	0.00	0.00	0.00	0.04	0.00	0.00	0.00	0.06	0.40	0.03	0.00	0.00	0.00	0.00	0.03	0.00	0.00	0.00	0.02	0.00	0.00	0.00	0.00	0.00	0.00	0.00	0.00	0.00	0.00	0.00	0.00	0.00	0.00	0.00	0.00	0.00	0.00	0.00	0.00	0.02	0.00	0.00	0.00	0.00
Genus	Actinobaculum	0.00	0.00	0.00	0.00	0.00	0.00	0.00	0.00	0.00	0.00	0.00	0.00	0.00	0.00	0.00	0.00	0.00	0.00	0.00	0.00	0.00	0.00	0.00	0.00	0.00	0.00	0.00	0.00	0.00	0.00	0.00	0.00	0.00	0.00	0.00	0.00	0.00	0.00	0.00	0.00	0.00	0.00	0.00	0.00	0.00	0.00	0.00	0.00
Genus	Lachnospira	0.00	0.00	0.00	0.00	0.00	0.00	0.00	0.04	0.00	0.00	0.00	0.02	0.18	0.01	0.00	0.00	0.00	0.00	0.01	0.00	0.00	0.00	0.03	0.00	0.01	0.00	0.00	0.00	0.00	0.00	0.00	0.00	0.01	0.00	0.00	0.00	0.00	0.00	0.00	0.00	0.00	0.00	0.00	0.01	0.00	0.00	0.00	0.00
Genus	Phocaeicola	0.00	0.00	0.00	0.00	0.00	0.00	0.01	0.05	0.00	0.00	0.00	0.15	0.77	0.07	0.00	0.00	0.00	0.00	0.05	0.00	0.00	0.00	0.06	0.00	0.01	0.00	0.00	0.00	0.00	0.00	0.00	0.00	0.00	0.00	0.00	0.00	0.00	0.00	0.00	0.01	0.00	0.00	0.01	0.08	0.00	0.00	0.00	0.00
Genus	Metamycoplasma	0.00	0.00	0.00	0.00	0.00	0.00	0.00	0.00	0.00	0.00	0.00	0.00	0.00	0.00	0.00	0.00	0.00	0.00	0.00	0.00	0.00	0.00	0.00	0.00	0.00	0.00	0.00	0.00	0.00	0.00	0.00	0.00	0.00	0.00	0.00	0.00	0.00	0.00	0.00	0.00	0.00	0.00	0.00	0.00	0.00	0.00	0.00	0.00
Genus	Gemmiger	0.00	0.00	0.00	0.00	0.00	0.00	0.01	0.03	0.00	0.00	0.00	0.00	0.00	0.00	0.00	0.00	0.00	0.00	0.00	0.00	0.00	0.00	0.02	0.00	0.02	0.00	0.01	0.03	0.00	0.00	0.00	0.00	0.00	0.00	0.00	0.00	0.00	0.00	0.00	0.00	0.00	0.00	0.00	0.01	0.01	0.00	0.00	0.00
Genus	Enterobacteriaceae Unclassified	0.00	0.00	0.00	0.00	0.00	0.00	0.00	0.00	0.00	0.00	0.00	0.00	0.00	0.00	0.00	0.00	0.00	0.00	0.00	0.37	0.05	0.06	0.00	0.00	0.00	0.00	0.00	0.00	0.00	0.00	0.00	0.00	0.00	0.00	0.00	0.00	0.00	0.00	0.00	0.00	0.00	0.00	0.00	0.00	0.00	0.00	0.00	0.00
Genus	Facklamia_A	0.00	0.00	0.00	0.00	0.01	0.10	0.02	0.17	0.00	0.00	0.00	0.00	0.00	0.00	0.00	0.00	0.00	0.00	0.00	0.00	0.00	0.00	0.00	0.00	0.00	0.00	0.00	0.00	0.00	0.00	0.00	0.00	0.00	0.00	0.00	0.00	0.00	0.00	0.00	0.00	0.00	0.00	0.00	0.00	0.00	0.00	0.00	0.00
Genus	Cutibacterium	0.00	0.00	0.01	0.02	0.00	0.07	0.01	0.40	0.00	0.21	0.02	0.01	0.01	0.02	0.00	0.00	0.00	0.01	0.05	0.01	0.00	0.01	0.00	0.00	0.01	0.02	0.01	0.01	0.00	0.01	0.00	0.01	0.00	0.00	0.00	0.01	0.00	0.00	0.00	0.00	0.00	0.00	0.00	0.01	0.00	0.00	0.00	0.01
Genus	Facklamia	0.00	0.00	0.00	0.00	0.00	0.03	0.02	0.21	0.08	0.01	0.00	0.00	0.00	0.00	0.00	0.00	0.00	0.00	0.00	0.00	0.00	0.00	0.00	0.00	0.00	0.00	0.00	0.00	0.00	0.00	0.01	0.00	0.00	0.01	0.00	0.00	0.00	0.00	0.00	0.01	0.00	0.00	0.00	0.00	0.00	0.00	0.00	0.01
Genus	OEMS01	0.00	0.00	0.00	0.00	0.00	0.00	0.00	0.02	0.00	0.00	0.00	0.00	0.00	0.00	0.00	0.00	0.00	0.00	0.00	0.00	0.00	0.00	0.00	0.00	0.00	0.00	0.00	0.00	0.00	0.00	0.00	0.00	0.00	0.00	0.00	0.00	0.00	0.00	0.00	0.00	0.00	0.00	0.00	0.00	0.00	0.00	0.00	0.00
Genus	Burkholderia	0.00	0.00	0.00	0.00	0.00	0.01	0.01	0.01	0.00	0.00	0.00	0.01	0.00	0.01	0.08	0.00	0.00	0.24	0.06	0.02	0.06	0.01	0.00	0.01	0.01	0.01	0.03	0.07	0.00	0.01	0.00	0.01	0.01	0.00	0.00	0.00	0.00	0.03	0.01	0.00	0.00	0.00	0.00	0.00	0.01	0.00	0.00	0.00
Genus	Peptoniphilus_B	0.00	0.00	0.00	0.00	0.00	0.04	0.01	0.04	0.03	0.01	0.25	0.00	0.00	0.01	0.00	0.00	0.00	0.00	0.00	0.01	0.00	0.00	0.00	0.00	0.00	0.00	0.00	0.00	0.00	0.00	0.00	0.00	0.00	0.00	0.00	0.00	0.00	0.00	0.00	0.00	0.00	0.00	0.00	0.00	0.00	0.00	0.00	0.97
Genus	Veillonellaceae Unclassified	0.00	0.00	0.00	0.00	0.00	0.00	0.00	0.00	0.00	0.00	0.00	0.00	0.00	0.00	0.00	0.00	0.00	0.00	0.00	0.00	0.00	0.00	0.00	0.00	0.00	0.00	0.00	0.00	0.00	0.00	0.00	0.00	0.00	0.00	0.00	0.00	0.00	0.00	0.00	0.00	0.00	0.00	0.00	0.00	0.00	0.00	0.00	0.00
Genus	Oligella	0.00	0.00	0.00	0.00	0.00	0.00	0.00	0.00	0.00	0.00	0.00	0.00	0.00	0.00	0.00	0.00	0.00	0.00	0.00	0.00	0.00	0.00	0.00	0.00	0.00	0.00	0.00	0.00	0.00	0.00	0.00	0.00	0.00	0.00	0.00	0.00	0.00	0.00	0.00	0.00	0.00	0.00	0.00	0.00	0.00	0.00	0.00	0.00
Genus	Helcococcus	0.00	0.00	0.00	0.00	0.01	0.25	0.09	0.66	0.00	0.00	0.00	0.00	0.00	0.00	0.00	0.00	0.00	0.00	0.00	0.00	0.00	0.00	0.00	0.00	0.00	0.00	0.00	0.00	0.00	0.00	0.00	0.00	0.00	0.00	0.00	0.00	0.00	0.00	0.00	0.00	0.00	0.00	0.00	0.00	0.00	0.00	0.00	0.00
Genus	Fusicatenibacter	0.00	0.00	0.00	0.00	0.00	0.00	0.00	0.03	0.00	0.00	0.01	0.03	0.19	0.03	0.00	0.00	0.00	0.00	0.01	0.00	0.00	0.00	0.01	0.00	0.00	0.00	0.00	0.00	0.00	0.00	0.00	0.00	0.00	0.00	0.00	0.00	0.00	0.00	0.00	0.00	0.00	0.00	0.00	0.02	0.00	0.00	0.00	0.00
Genus	Ruminococcus_E	0.00	0.00	0.00	0.00	0.00	0.00	0.00	0.00	0.00	0.00	0.00	0.04	0.26	0.00	0.02	0.00	0.00	0.00	0.01	0.00	0.00	0.00	0.12	0.03	0.00	0.00	0.00	0.00	0.00	0.00	0.00	0.00	0.00	0.00	0.00	0.00	0.00	0.00	0.00	0.00	0.00	0.00	0.00	0.02	0.00	0.00	0.00	0.00
Genus	Porphyromonas_A	0.00	0.00	0.00	0.00	0.00	0.04	0.00	0.01	0.00	0.00	0.00	0.00	0.01	0.00	0.00	0.00	0.00	0.00	0.00	0.00	0.00	0.00	0.00	0.00	0.00	0.00	0.00	0.00	0.00	0.00	0.00	0.00	0.00	0.00	0.00	0.00	0.00	0.00	0.00	0.00	0.00	0.00	0.04	0.00	0.00	0.00	0.00	0.06
Genus	Winkia	0.00	0.00	0.00	0.00	0.00	0.00	0.00	0.00	0.01	0.00	0.00	0.04	0.02	0.09	0.00	0.00	0.00	0.00	0.02	0.01	0.00	0.01	0.00	0.00	0.00	0.00	0.00	0.00	0.00	0.00	0.00	0.00	0.00	0.00	0.01	0.00	0.00	0.01	0.00	0.00	0.00	0.00	0.00	0.00	0.00	0.00	0.00	0.00
Genus	Atopobium	0.00	0.00	0.00	0.00	0.00	0.00	0.00	0.00	0.00	0.00	0.02	0.00	0.00	0.30	0.00	0.00	0.00	0.00	0.00	0.00	0.00	0.00	0.00	0.00	0.00	0.00	0.00	0.00	0.00	0.00	0.00	0.00	0.00	0.00	0.00	0.00	0.00	0.00	0.00	0.00	0.00	0.00	0.00	0.00	0.00	0.00	0.00	0.04
Genus	Enterococcus	0.00	0.00	0.00	0.00	0.00	0.00	0.00	0.01	0.01	0.00	0.00	0.00	0.00	0.00	0.00	0.00	0.00	0.00	0.00	0.00	0.00	0.00	0.00	0.00	0.00	0.00	0.01	0.00	0.00	0.00	0.00	0.00	0.00	0.00	0.00	0.00	0.00	0.00	0.00	0.00	0.00	0.01	0.00	0.00	0.00	0.00	0.00	0.00
Genus	Varibaculum	0.00	0.00	0.00	0.00	0.00	0.01	0.00	0.00	0.00	0.00	0.00	0.00	0.00	0.00	0.00	0.00	0.00	0.00	0.00	0.00	0.00	0.00	0.00	0.00	0.00	0.00	0.00	0.00	0.00	0.00	0.00	0.00	0.00	0.00	0.00	0.00	0.00	0.00	0.00	0.00	0.00	0.00	0.00	0.00	0.00	0.00	0.00	0.35
Genus	Levyella	0.00	0.00	0.00	0.00	0.00	0.00	0.00	0.00	0.00	0.00	0.00	0.00	0.02	0.05	0.00	0.00	0.00	0.00	0.00	0.00	0.00	0.00	0.00	0.00	0.01	0.00	0.00	0.00	0.00	0.00	0.00	0.00	0.00	0.00	0.00	0.00	0.00	0.00	0.00	0.00	0.00	0.00	0.00	0.00	0.00	0.00	0.00	0.01
Genus	Ruminococcus_C	0.00	0.00	0.00	0.00	0.00	0.00	0.00	0.00	0.00	0.00	0.00	0.00	0.00	0.00	0.00	0.00	0.00	0.00	0.00	0.00	0.00	0.00	0.00	0.01	0.00	0.00	0.00	0.00	0.00	0.00	0.00	0.00	0.00	0.00	0.00	0.00	0.00	0.00	0.00	0.00	0.00	0.00	0.00	0.00	0.00	0.00	0.00	0.00
Genus	STGJ01	0.00	0.03	0.03	0.01	0.01	0.00	0.01	0.01	0.00	0.00	0.01	0.00	0.00	0.00	0.03	0.00	0.01	0.01	0.01	0.00	0.00	0.00	0.01	0.01	0.01	0.01	0.00	0.01	0.01	0.00	0.00	0.00	0.00	0.00	0.00	0.00	0.01	0.01	0.00	0.01	0.00	0.00	0.01	0.01	0.01	0.00	0.01	0.01
Genus	Negativicoccus	0.00	0.01	0.00	0.00	0.00	0.01	0.00	0.01	0.03	0.01	0.00	0.01	0.00	0.01	0.00	0.00	0.00	0.00	0.00	0.00	0.00	0.00	0.00	0.00	0.00	0.00	0.00	0.00	0.00	0.00	0.00	0.00	0.00	0.00	0.00	0.00	0.00	0.00	0.00	0.00	0.00	0.00	0.00	0.00	0.00	0.00	0.00	0.00
Genus	Acidaminococcus	0.00	0.00	0.00	0.00	0.00	0.00	0.00	0.00	0.00	0.00	0.00	0.00	0.00	0.00	0.00	0.00	0.00	0.00	0.00	0.00	0.00	0.00	0.00	0.00	0.00	0.00	0.00	0.00	0.00	0.00	0.00	0.00	0.00	0.00	0.00	0.00	0.00	0.00	0.00	0.00	0.00	0.00	0.00	0.00	0.00	0.00	0.00	0.00
Genus	Lactobacillaceae Unclassified	0.00	0.00	0.00	0.00	0.00	0.04	0.00	0.03	0.01	0.02	0.03	0.00	0.05	0.02	0.00	0.00	0.00	0.00	0.00	0.00	0.00	0.00	0.00	0.00	0.00	0.02	0.00	0.00	0.00	0.00	0.01	0.01	0.00	0.00	0.07	0.00	0.02	0.04	0.00	0.00	0.01	0.01	0.00	0.00	0.00	0.00	0.00	0.01
Genus	Dorea	0.00	0.00	0.00	0.00	0.00	0.00	0.00	0.00	0.00	0.00	0.00	0.00	0.00	0.00	0.00	0.00	0.00	0.00	0.00	0.00	0.00	0.00	0.00	0.00	0.00	0.00	0.00	0.00	0.00	0.00	0.00	0.00	0.00	0.00	0.00	0.00	0.00	0.00	0.00	0.00	0.00	0.00	0.00	0.02	0.00	0.00	0.00	0.00
Genus	Fastidiosipila	0.00	0.00	0.00	0.00	0.00	0.01	0.00	0.01	0.00	0.00	0.00	0.00	0.00	0.00	0.00	0.00	0.00	0.00	0.00	0.00	0.00	0.00	0.00	0.00	0.00	0.00	0.00	0.00	0.00	0.00	0.00	0.00	0.00	0.00	0.00	0.00	0.00	0.00	0.00	0.00	0.00	0.00	0.00	0.00	0.00	0.00	0.00	0.00
Genus	Sutterella	0.00	0.00	0.00	0.00	0.00	0.02	0.00	0.07	0.00	0.00	0.49	0.01	0.01	0.02	0.00	0.00	0.00	0.00	0.00	0.00	0.00	0.00	0.01	0.00	0.00	0.00	0.00	0.00	0.00	0.00	0.00	0.00	0.00	0.00	0.00	0.00	0.00	0.00	0.00	0.00	0.00	0.00	0.00	0.00	0.00	0.00	0.00	0.00
Genus	Agathobacter	0.00	0.00	0.00	0.00	0.00	0.00	0.01	0.02	0.00	0.00	0.01	0.00	0.28	0.00	0.00	0.00	0.00	0.00	0.02	0.00	0.00	0.00	0.00	0.00	0.01	0.00	0.00	0.00	0.00	0.00	0.00	0.00	0.00	0.00	0.00	0.00	0.00	0.00	0.00	0.00	0.00	0.00	0.00	0.00	0.00	0.00	0.00	0.00
Genus	Bulleidia	0.00	0.00	0.00	0.00	0.00	0.00	0.00	0.00	0.00	0.00	0.00	0.00	0.00	0.00	0.00	0.00	0.00	0.00	0.00	0.00	0.00	0.00	0.00	0.00	0.00	0.00	0.00	0.00	0.00	0.00	0.00	0.00	0.00	0.00	0.00	0.00	0.00	0.00	0.00	0.00	0.00	0.00	0.00	0.00	0.00	0.00	0.00	0.00
Genus	Gemmiger_A	0.00	0.00	0.00	0.00	0.00	0.00	0.00	0.02	0.00	0.00	0.00	0.00	0.01	0.00	0.00	0.00	0.00	0.00	0.00	0.00	0.00	0.00	0.01	0.00	0.01	0.00	0.00	0.02	0.00	0.00	0.00	0.00	0.00	0.00	0.00	0.00	0.00	0.00	0.00	0.00	0.00	0.00	0.00	0.01	0.00	0.00	0.00	0.00
Genus	Haemophilus_D	0.00	0.01	0.00	0.00	0.00	0.00	0.00	0.02	0.10	0.08	0.00	0.00	0.01	0.01	0.00	0.00	0.00	0.00	0.02	0.00	0.00	0.00	0.00	0.00	0.00	0.00	0.00	0.00	0.00	0.00	0.00	0.00	0.00	0.00	0.01	0.00	0.00	0.02	0.00	0.00	0.00	0.00	0.00	0.01	0.00	0.00	0.00	0.01
Genus	Propionimicrobium	0.00	0.00	0.00	0.00	0.00	0.00	0.00	0.01	0.00	0.00	0.00	0.00	0.00	0.00	0.00	0.00	0.00	0.00	0.00	0.00	0.00	0.00	0.00	0.00	0.00	0.00	0.00	0.00	0.00	0.00	0.00	0.00	0.00	0.00	0.00	0.00	0.00	0.00	0.00	0.00	0.00	0.00	0.00	0.00	0.00	0.00	0.00	0.01
Genus	Mediterraneibacter	0.00	0.00	0.00	0.00	0.00	0.00	0.02	0.02	0.00	0.00	0.00	0.04	0.43	0.06	0.00	0.00	0.00	0.00	0.03	0.00	0.00	0.00	0.00	0.00	0.00	0.00	0.00	0.00	0.00	0.00	0.00	0.00	0.00	0.00	0.00	0.00	0.00	0.00	0.00	0.00	0.00	0.00	0.00	0.01	0.00	0.00	0.00	0.00
Genus	Xanthomonas	0.00	0.00	0.00	0.00	0.00	0.00	0.00	0.00	0.00	0.00	0.00	0.00	0.00	0.00	0.00	0.00	0.00	0.00	0.00	0.00	0.00	0.00	0.00	0.00	0.00	0.00	0.00	0.00	0.00	0.00	0.00	0.00	0.00	0.00	0.00	0.00	0.00	0.00	0.00	0.00	0.00	0.00	0.01	0.00	0.00	0.00	0.00	0.00
Genus	Xenorhabdus	0.00	0.00	0.00	0.00	0.00	0.00	0.00	0.00	0.00	0.00	0.00	0.00	0.00	0.00	0.00	0.00	0.00	0.00	0.00	0.00	0.00	0.00	0.00	0.00	0.00	0.00	0.00	0.00	0.00	0.00	0.00	0.00	0.00	0.00	0.00	0.00	0.00	0.00	0.00	0.00	0.00	0.00	0.00	0.00	0.00	0.00	0.00	0.00
Genus	Chlamydia	0.00	0.00	0.00	0.00	0.00	0.00	0.00	0.00	0.00	0.00	0.00	0.00	0.00	0.00	0.00	0.00	0.00	0.00	0.00	0.00	0.00	0.00	0.00	0.00	0.00	0.00	0.00	0.00	0.00	0.00	0.00	0.00	0.00	0.00	0.00	0.00	0.00	0.00	0.00	0.00	0.00	0.00	0.00	0.00	0.00	0.00	0.00	0.00
Genus	Cloacibacterium	0.00	0.00	0.02	0.06	0.00	0.01	0.01	0.00	0.00	0.00	0.00	0.00	0.00	0.00	0.00	0.00	0.00	0.07	0.00	0.00	0.00	0.00	0.00	0.00	0.00	0.00	0.00	0.00	0.00	0.00	0.00	0.00	0.00	0.00	0.00	0.00	0.00	0.00	0.00	0.01	0.00	0.00	0.00	0.01	0.00	0.00	0.00	0.00
Genus	Alistipes	0.00	0.00	0.00	0.00	0.00	0.00	0.01	0.01	0.00	0.00	0.00	0.00	0.03	0.00	0.00	0.00	0.00	0.00	0.00	0.00	0.00	0.00	0.00	0.00	0.00	0.00	0.00	0.00	0.00	0.00	0.00	0.00	0.00	0.00	0.00	0.00	0.00	0.00	0.00	0.00	0.00	0.00	0.00	0.00	0.00	0.00	0.00	0.00
Genus	Ruminococcus_D	0.00	0.00	0.00	0.00	0.00	0.00	0.00	0.01	0.00	0.00	0.00	0.01	0.01	0.01	0.00	0.00	0.00	0.00	0.00	0.00	0.00	0.00	0.05	0.02	0.00	0.00	0.00	0.00	0.00	0.00	0.00	0.00	0.00	0.00	0.00	0.00	0.00	0.00	0.00	0.00	0.00	0.00	0.00	0.00	0.00	0.00	0.00	0.00
Genus	Anaerobutyricum	0.00	0.00	0.00	0.00	0.00	0.00	0.01	0.00	0.00	0.00	0.00	0.01	0.04	0.01	0.00	0.00	0.00	0.00	0.00	0.00	0.00	0.00	0.02	0.00	0.00	0.00	0.00	0.00	0.00	0.00	0.00	0.00	0.00	0.00	0.00	0.00	0.00	0.00	0.00	0.00	0.00	0.00	0.00	0.01	0.00	0.00	0.00	0.00
Genus	Pediococcus	0.00	0.00	0.00	0.00	0.00	0.00	0.00	0.00	0.00	0.00	0.00	0.00	0.00	0.00	0.00	0.00	0.00	0.00	0.00	0.00	0.00	0.00	0.00	0.00	0.00	0.00	0.00	0.00	0.00	0.00	0.00	0.00	0.00	0.00	0.00	0.00	0.00	0.00	0.00	0.00	0.00	0.00	0.00	0.00	0.00	0.00	0.00	0.00
Genus	Stomatobaculum	0.00	0.00	0.00	0.00	0.00	0.02	0.00	0.08	0.00	0.00	0.01	0.00	0.00	0.00	0.00	0.00	0.00	0.00	0.00	0.00	0.00	0.00	0.00	0.00	0.00	0.00	0.00	0.00	0.00	0.00	0.00	0.00	0.00	0.00	0.00	0.00	0.00	0.00	0.00	0.00	0.00	0.00	0.00	0.00	0.00	0.00	0.00	0.00
Genus	Leaf454	0.00	0.00	0.00	0.00	0.00	0.00	0.00	0.00	0.00	0.00	0.00	0.00	0.00	0.00	0.00	0.00	0.00	0.00	0.00	0.01	0.00	0.00	0.00	0.00	0.00	0.00	0.00	0.00	0.00	0.00	0.00	0.00	0.00	0.00	0.00	0.00	0.00	0.00	0.00	0.00	0.00	0.00	0.00	0.00	0.00	0.00	0.00	0.00
Genus	Parascardovia	0.01	0.00	0.00	0.00	0.00	0.00	0.00	0.00	0.00	0.00	0.00	0.00	0.00	0.00	0.00	0.00	0.00	0.00	0.00	0.00	0.00	0.00	0.00	0.00	0.00	0.00	0.17	0.00	0.00	0.01	0.00	0.00	0.00	0.00	0.00	0.00	0.00	0.00	0.00	0.00	0.00	0.00	0.00	0.14	0.01	0.00	0.00	0.00
Genus	Neisseria	0.00	0.00	0.00	0.00	0.00	0.00	0.00	0.00	0.06	0.05	0.00	0.00	0.00	0.00	0.00	0.00	0.00	0.00	0.00	0.00	0.00	0.00	0.00	0.00	0.00	0.00	0.00	0.00	0.00	0.00	0.00	0.00	0.00	0.00	0.00	0.00	0.00	0.00	0.00	0.00	0.00	0.00	0.00	0.00	0.00	0.00	0.00	0.03
Genus	Urinacoccus	0.00	0.00	0.00	0.00	0.00	0.00	0.00	0.01	0.00	0.00	0.00	0.00	0.00	0.00	0.00	0.00	0.00	0.00	0.00	0.00	0.00	0.00	0.00	0.00	0.00	0.00	0.00	0.00	0.00	0.00	0.00	0.00	0.00	0.00	0.00	0.00	0.00	0.00	0.00	0.00	0.00	0.00	0.00	0.00	0.00	0.00	0.00	0.05
Genus	CAG-41	0.00	0.00	0.00	0.00	0.00	0.00	0.00	0.00	0.00	0.00	0.00	0.01	0.01	0.00	0.00	0.00	0.00	0.00	0.00	0.00	0.00	0.00	0.00	0.00	0.00	0.00	0.00	0.00	0.00	0.00	0.00	0.00	0.00	0.00	0.00	0.00	0.00	0.00	0.00	0.00	0.00	0.00	0.00	0.00	0.00	0.00	0.00	0.00
Genus	Moraxella_A	0.00	0.00	0.00	0.00	0.00	0.00	0.00	0.00	0.00	0.00	0.01	0.00	0.00	0.00	0.00	0.00	0.00	0.00	0.00	0.01	0.00	0.00	0.00	0.00	0.00	0.00	0.00	0.00	0.00	0.00	0.00	0.01	0.00	0.00	0.00	0.00	0.00	0.00	0.00	0.00	0.00	0.00	0.00	0.01	0.00	0.00	0.00	0.00
Genus	UMGS1994	0.00	0.00	0.00	0.00	0.00	0.00	0.00	0.00	0.01	0.00	0.00	0.00	0.00	0.00	0.00	0.00	0.00	0.00	0.00	0.00	0.00	0.00	0.00	0.00	0.00	0.00	0.00	0.02	0.00	0.00	0.00	0.00	0.00	0.00	0.00	0.00	0.00	0.00	0.00	0.00	0.00	0.00	0.00	0.00	0.00	0.00	0.00	0.00
Genus	Xanthomonadaceae Unclassified	0.00	0.00	0.00	0.00	0.00	0.00	0.00	0.00	0.00	0.01	0.00	0.00	0.00	0.00	0.00	0.00	0.00	0.00	0.00	0.00	0.00	0.00	0.00	0.00	0.00	0.00	0.00	0.00	0.00	0.00	0.00	0.00	0.00	0.00	0.00	0.00	0.00	0.00	0.00	0.00	0.00	0.00	0.00	0.00	0.00	0.00	0.00	0.00
Genus	Anaeroglobus	0.00	0.00	0.00	0.00	0.00	0.01	0.00	0.03	0.00	0.03	0.00	0.00	0.00	0.00	0.00	0.00	0.00	0.00	0.00	0.00	0.04	0.00	0.00	0.00	0.00	0.00	0.00	0.00	0.00	0.00	0.00	0.00	0.00	0.00	0.00	0.00	0.00	0.00	0.00	0.00	0.00	0.00	0.00	0.00	0.00	0.00	0.00	0.00
Genus	Anaerostipes	0.00	0.00	0.00	0.00	0.00	0.00	0.00	0.00	0.00	0.00	0.00	0.03	0.13	0.02	0.00	0.00	0.00	0.00	0.01	0.00	0.00	0.00	0.01	0.00	0.00	0.00	0.00	0.00	0.00	0.00	0.00	0.00	0.00	0.00	0.00	0.00	0.00	0.00	0.00	0.00	0.00	0.00	0.00	0.00	0.00	0.00	0.00	0.00
Genus	Parabacteroides	0.00	0.00	0.00	0.00	0.00	0.00	0.00	0.01	0.00	0.00	0.00	0.01	0.04	0.01	0.00	0.00	0.00	0.00	0.00	0.00	0.00	0.00	0.01	0.00	0.00	0.00	0.00	0.00	0.00	0.00	0.00	0.00	0.00	0.00	0.00	0.00	0.00	0.00	0.00	0.00	0.00	0.00	0.00	0.01	0.00	0.00	0.00	0.00
Genus	Mycobacteriaceae Unclassified	0.00	0.00	0.00	0.00	0.00	0.00	0.00	0.00	0.00	0.00	0.00	0.00	0.00	0.00	0.00	0.00	0.00	0.00	0.00	0.00	0.00	0.00	0.00	0.00	0.00	0.00	0.00	0.00	0.00	0.00	0.00	0.00	0.00	0.00	0.00	0.00	0.00	0.00	0.00	0.00	0.00	0.00	0.00	0.00	0.00	0.00	0.00	0.00
Genus	Granulicatella	0.00	0.00	0.00	0.00	0.00	0.00	0.00	0.00	0.12	0.16	0.00	0.00	0.00	0.00	0.00	0.00	0.00	0.00	0.00	0.00	0.00	0.00	0.00	0.00	0.00	0.00	0.00	0.00	0.00	0.00	0.00	0.00	0.00	0.00	0.00	0.00	0.00	0.00	0.00	0.00	0.00	0.00	0.00	0.00	0.00	0.00	0.00	0.00
Genus	Bariatricus	0.00	0.00	0.00	0.00	0.00	0.00	0.00	0.00	0.00	0.00	0.00	0.01	0.02	0.00	0.00	0.00	0.00	0.00	0.00	0.00	0.00	0.00	0.00	0.00	0.00	0.00	0.00	0.00	0.00	0.00	0.00	0.00	0.00	0.00	0.00	0.00	0.00	0.00	0.00	0.00	0.00	0.00	0.00	0.00	0.00	0.00	0.00	0.00
Genus	Enterococcus_J	0.00	0.00	0.00	0.00	0.00	0.00	0.00	0.00	0.10	0.02	0.00	0.00	0.00	0.00	0.00	0.00	0.00	0.00	0.00	0.00	0.00	0.00	0.00	0.00	0.00	0.01	0.01	0.00	0.00	0.00	0.00	0.00	0.00	0.00	0.00	0.00	0.00	0.00	0.00	0.00	0.00	0.00	0.00	0.00	0.00	0.00	0.00	0.00
Genus	Lagierella	0.00	0.00	0.00	0.00	0.00	0.01	0.00	0.00	0.00	0.00	0.00	0.00	0.00	0.00	0.00	0.00	0.00	0.00	0.00	0.00	0.00	0.00	0.00	0.00	0.00	0.00	0.00	0.00	0.00	0.00	0.00	0.00	0.00	0.00	0.00	0.00	0.00	0.00	0.00	0.00	0.00	0.00	0.00	0.00	0.00	0.00	0.00	0.00
Genus	S5-A14a	0.00	0.00	0.00	0.00	0.00	0.00	0.00	0.00	0.00	0.00	0.00	0.00	0.01	0.00	0.00	0.00	0.00	0.00	0.00	0.00	0.00	0.00	0.02	0.00	0.00	0.00	0.00	0.00	0.00	0.00	0.00	0.00	0.00	0.00	0.00	0.00	0.00	0.00	0.00	0.00	0.00	0.00	0.00	0.00	0.00	0.01	0.00	0.00
Genus	Hungatella_A	0.00	0.00	0.00	0.00	0.00	0.00	0.00	0.01	0.00	0.00	0.00	0.00	0.00	0.00	0.00	0.00	0.00	0.00	0.00	0.00	0.00	0.00	0.01	0.00	0.00	0.00	0.00	0.00	0.00	0.00	0.00	0.00	0.00	0.00	0.00	0.00	0.00	0.00	0.00	0.00	0.00	0.00	0.00	0.01	0.00	0.00	0.00	0.00
Genus	TF01-11	0.00	0.00	0.00	0.00	0.00	0.00	0.00	0.00	0.00	0.00	0.00	0.00	0.00	0.00	0.00	0.00	0.00	0.00	0.00	0.00	0.00	0.00	0.00	0.00	0.00	0.00	0.00	0.00	0.00	0.00	0.00	0.00	0.00	0.00	0.00	0.00	0.00	0.00	0.00	0.00	0.00	0.00	0.00	0.01	0.00	0.00	0.00	0.00
Genus	ER4	0.00	0.00	0.00	0.00	0.00	0.00	0.00	0.00	0.00	0.00	0.00	0.00	0.00	0.00	0.00	0.00	0.00	0.00	0.00	0.00	0.00	0.00	0.00	0.00	0.00	0.00	0.00	0.00	0.00	0.00	0.00	0.00	0.00	0.00	0.00	0.00	0.00	0.00	0.00	0.00	0.00	0.00	0.00	0.00	0.00	0.00	0.00	0.00
Genus	Pauljensenia	0.00	0.00	0.00	0.00	0.00	0.00	0.00	0.00	0.01	0.00	0.00	0.00	0.00	0.00	0.00	0.00	0.00	0.00	0.00	0.00	0.00	0.00	0.00	0.00	0.00	0.00	0.00	0.00	0.00	0.00	0.00	0.00	0.00	0.00	0.00	0.00	0.00	0.00	0.00	0.00	0.00	0.00	0.00	0.00	0.00	0.00	0.00	0.00
Genus	Sphingomonadaceae Unclassified	0.00	0.00	0.00	0.01	0.00	0.00	0.00	0.00	0.01	0.00	0.00	0.00	0.00	0.00	0.00	0.00	0.00	0.00	0.00	0.00	0.00	0.00	0.00	0.00	0.00	0.00	0.00	0.00	0.00	0.00	0.00	0.00	0.00	0.00	0.00	0.00	0.00	0.00	0.00	0.00	0.00	0.00	0.00	0.00	0.00	0.00	0.00	0.00
Genus	Citrobacter_B	0.00	0.00	0.00	0.00	0.00	0.00	0.00	0.00	0.00	0.00	0.00	0.00	0.00	0.00	0.00	0.00	0.00	0.00	0.00	0.17	0.00	0.02	0.00	0.00	0.00	0.00	0.00	0.00	0.00	0.00	0.00	0.00	0.00	0.00	0.00	0.00	0.00	0.00	0.00	0.00	0.00	0.00	0.00	0.00	0.00	0.00	0.00	0.00
Genus	Bacillus_A	0.00	0.01	0.00	0.00	0.00	0.00	0.00	0.01	0.05	0.01	0.00	0.00	0.00	0.00	0.00	0.00	0.01	0.00	0.00	0.00	0.00	0.01	0.00	0.00	0.00	0.00	0.00	0.01	0.00	0.00	0.00	0.00	0.00	0.00	0.00	0.00	0.00	0.00	0.00	0.00	0.00	0.00	0.00	0.00	0.00	0.00	0.01	0.00
Genus	Amylolactobacillus	0.00	0.00	0.00	0.00	0.00	0.00	0.00	0.00	0.01	0.00	0.01	0.00	0.00	0.00	0.00	0.00	0.00	0.00	0.00	0.00	0.00	0.00	0.00	0.00	0.00	0.00	0.00	0.00	0.00	0.00	0.00	0.01	0.00	0.00	0.00	0.00	0.00	0.00	0.00	0.00	0.00	0.00	0.00	0.00	0.00	0.00	0.00	0.00
Genus	CAG-81	0.00	0.00	0.00	0.00	0.00	0.00	0.00	0.01	0.00	0.00	0.00	0.00	0.06	0.00	0.00	0.00	0.00	0.00	0.01	0.00	0.00	0.00	0.00	0.00	0.00	0.00	0.00	0.00	0.00	0.00	0.00	0.00	0.00	0.00	0.00	0.00	0.00	0.00	0.00	0.00	0.00	0.00	0.00	0.00	0.00	0.00	0.00	0.00
Genus	KLE1615	0.00	0.00	0.00	0.00	0.00	0.00	0.00	0.01	0.00	0.00	0.00	0.01	0.03	0.00	0.00	0.00	0.00	0.00	0.00	0.00	0.00	0.00	0.01	0.00	0.00	0.00	0.00	0.00	0.00	0.00	0.00	0.00	0.00	0.00	0.00	0.00	0.00	0.00	0.00	0.00	0.00	0.00	0.00	0.00	0.00	0.00	0.00	0.00
Genus	Gleimia	0.00	0.00	0.00	0.00	0.00	0.00	0.00	0.01	0.00	0.00	0.00	0.00	0.00	0.00	0.00	0.00	0.00	0.00	0.00	0.00	0.00	0.00	0.00	0.00	0.00	0.00	0.00	0.00	0.00	0.00	0.00	0.00	0.00	0.00	0.00	0.00	0.00	0.00	0.00	0.00	0.00	0.00	0.00	0.00	0.00	0.00	0.00	0.00
Genus	Tumebacillus	0.00	0.00	0.00	0.00	0.00	0.00	0.00	0.00	0.01	0.00	0.00	0.00	0.00	0.00	0.00	0.00	0.00	0.00	0.01	0.10	0.00	0.00	0.00	0.00	0.00	0.00	0.00	0.00	0.00	0.00	0.00	0.00	0.00	0.00	0.00	0.00	0.00	0.00	0.00	0.00	0.00	0.00	0.00	0.01	0.00	0.00	0.00	0.00
Genus	Oscillibacter	0.00	0.00	0.00	0.00	0.00	0.00	0.00	0.00	0.00	0.00	0.00	0.01	0.01	0.00	0.00	0.00	0.00	0.00	0.00	0.00	0.00	0.00	0.01	0.00	0.00	0.00	0.00	0.00	0.00	0.00	0.00	0.00	0.00	0.00	0.00	0.00	0.00	0.00	0.00	0.00	0.00	0.00	0.00	0.00	0.00	0.00	0.00	0.00
Genus	Peptococcus	0.00	0.00	0.00	0.00	0.00	0.00	0.00	0.00	0.00	0.00	0.10	0.00	0.00	0.00	0.00	0.00	0.00	0.00	0.00	0.00	0.00	0.00	0.00	0.00	0.00	0.00	0.00	0.00	0.00	0.00	0.00	0.00	0.00	0.00	0.00	0.00	0.00	0.00	0.00	0.00	0.00	0.00	0.00	0.00	0.00	0.00	0.00	0.00
Genus	Roseburia	0.00	0.00	0.00	0.00	0.00	0.00	0.00	0.01	0.00	0.00	0.00	0.01	0.10	0.00	0.00	0.00	0.00	0.00	0.01	0.00	0.00	0.00	0.01	0.00	0.00	0.00	0.00	0.00	0.00	0.00	0.00	0.00	0.00	0.00	0.00	0.00	0.00	0.00	0.00	0.00	0.00	0.00	0.00	0.00	0.00	0.00	0.00	0.00
Genus	CAG-354	0.00	0.00	0.00	0.00	0.00	0.00	0.00	0.00	0.00	0.00	0.00	0.00	0.00	0.00	0.00	0.00	0.00	0.00	0.00	0.00	0.00	0.00	0.00	0.00	0.00	0.00	0.00	0.02	0.00	0.00	0.00	0.00	0.00	0.00	0.00	0.00	0.00	0.00	0.00	0.00	0.00	0.00	0.00	0.00	0.00	0.00	0.00	0.00
Genus	An172	0.00	0.00	0.00	0.00	0.01	0.00	0.02	0.03	0.00	0.00	0.00	0.00	0.00	0.00	0.00	0.00	0.00	0.00	0.00	0.00	0.00	0.00	0.00	0.00	0.00	0.00	0.00	0.00	0.00	0.00	0.00	0.00	0.00	0.00	0.00	0.00	0.00	0.00	0.00	0.00	0.00	0.00	0.00	0.00	0.00	0.00	0.00	0.00
Genus	Olegusella	0.00	0.00	0.00	0.00	0.00	0.00	0.00	0.00	0.00	0.00	0.00	0.00	0.00	0.00	0.00	0.00	0.00	0.00	0.00	0.00	0.00	0.01	0.00	0.00	0.00	0.00	0.00	0.00	0.00	0.00	0.00	0.00	0.00	0.00	0.00	0.00	0.00	0.00	0.00	0.00	0.00	0.00	0.00	0.00	0.00	0.00	0.00	0.00
Genus	Barnesiella	0.00	0.00	0.00	0.00	0.00	0.00	0.00	0.00	0.00	0.00	0.00	0.00	0.00	0.00	0.00	0.00	0.00	0.00	0.00	0.00	0.00	0.00	0.00	0.00	0.00	0.00	0.00	0.00	0.00	0.00	0.00	0.00	0.00	0.00	0.00	0.00	0.00	0.00	0.00	0.00	0.00	0.00	0.00	0.00	0.00	0.00	0.00	0.00
Genus	Agathobaculum	0.00	0.00	0.00	0.00	0.00	0.00	0.00	0.00	0.00	0.00	0.00	0.00	0.05	0.00	0.00	0.00	0.00	0.00	0.00	0.00	0.00	0.00	0.00	0.00	0.00	0.00	0.00	0.02	0.00	0.00	0.00	0.00	0.00	0.00	0.00	0.00	0.00	0.00	0.00	0.00	0.00	0.00	0.00	0.00	0.00	0.00	0.00	0.00
Genus	Enterocloster	0.00	0.00	0.00	0.00	0.00	0.00	0.00	0.00	0.00	0.00	0.00	0.00	0.06	0.00	0.00	0.00	0.00	0.00	0.00	0.00	0.00	0.00	0.00	0.00	0.00	0.00	0.00	0.00	0.00	0.00	0.00	0.00	0.00	0.00	0.00	0.00	0.00	0.00	0.00	0.00	0.00	0.00	0.00	0.00	0.00	0.00	0.00	0.00
Genus	F0422	0.00	0.00	0.00	0.00	0.00	0.00	0.00	0.00	0.09	0.11	0.00	0.00	0.00	0.00	0.00	0.00	0.00	0.00	0.00	0.00	0.00	0.00	0.00	0.00	0.00	0.00	0.01	0.00	0.00	0.00	0.00	0.00	0.00	0.00	0.00	0.00	0.00	0.00	0.00	0.00	0.00	0.00	0.00	0.00	0.00	0.00	0.00	0.00
Genus	UMGS1375	0.00	0.00	0.00	0.00	0.00	0.00	0.00	0.00	0.00	0.00	0.00	0.00	0.00	0.00	0.00	0.00	0.00	0.00	0.00	0.00	0.00	0.00	0.00	0.00	0.00	0.00	0.00	0.00	0.00	0.00	0.00	0.00	0.00	0.00	0.00	0.00	0.00	0.00	0.00	0.00	0.00	0.00	0.00	0.00	0.00	0.00	0.00	0.00
Genus	Eremococcus	0.00	0.00	0.00	0.00	0.00	0.00	0.00	0.00	0.00	0.00	0.00	0.00	0.00	0.00	0.00	0.00	0.00	0.00	0.00	0.00	0.00	0.01	0.00	0.00	0.00	0.00	0.00	0.00	0.00	0.00	0.00	0.00	0.00	0.00	0.00	0.00	0.00	0.00	0.00	0.00	0.00	0.00	0.00	0.00	0.00	0.00	0.00	0.00
Genus	Paeniclostridium	0.00	0.00	0.00	0.00	0.00	0.00	0.00	0.01	0.00	0.00	0.00	0.02	0.06	0.00	0.00	0.00	0.00	0.00	0.00	0.00	0.00	0.00	0.01	0.01	0.00	0.00	0.00	0.00	0.00	0.00	0.00	0.00	0.00	0.00	0.00	0.00	0.00	0.00	0.00	0.00	0.00	0.00	0.00	0.00	0.00	0.00	0.00	0.00
Genus	Faecalimonas	0.00	0.00	0.00	0.00	0.00	0.00	0.00	0.00	0.00	0.00	0.00	0.00	0.01	0.00	0.00	0.00	0.00	0.00	0.00	0.00	0.00	0.00	0.00	0.00	0.00	0.00	0.00	0.00	0.00	0.00	0.00	0.00	0.00	0.00	0.00	0.00	0.00	0.00	0.00	0.00	0.00	0.00	0.00	0.00	0.00	0.00	0.00	0.00
Genus	Micrococcaceae Unclassified	0.00	0.00	0.00	0.00	0.00	0.00	0.00	0.02	0.00	0.00	0.00	0.01	0.00	0.00	0.00	0.00	0.00	0.00	0.00	0.00	0.00	0.00	0.00	0.00	0.00	0.00	0.00	0.00	0.00	0.00	0.00	0.01	0.00	0.00	0.00	0.00	0.00	0.00	0.00	0.00	0.00	0.00	0.00	0.00	0.00	0.00	0.00	0.00
Genus	Clostridium_Q	0.00	0.00	0.00	0.00	0.00	0.00	0.00	0.00	0.00	0.00	0.00	0.00	0.00	0.00	0.00	0.00	0.00	0.00	0.00	0.00	0.00	0.00	0.00	0.00	0.00	0.00	0.00	0.00	0.00	0.00	0.00	0.00	0.00	0.00	0.00	0.00	0.00	0.00	0.00	0.00	0.00	0.00	0.00	0.00	0.00	0.00	0.00	0.00
Genus	Actinotignum	0.00	0.00	0.00	0.00	0.00	0.00	0.00	0.02	0.00	0.00	0.00	0.00	0.00	0.01	0.00	0.00	0.00	0.00	0.00	0.00	0.00	0.00	0.00	0.00	0.00	0.00	0.00	0.00	0.00	0.00	0.00	0.00	0.00	0.00	0.00	0.00	0.00	0.00	0.00	0.00	0.00	0.00	0.00	0.00	0.00	0.00	0.00	0.02
Genus	Erysipelotrichaceae Unclassified	0.00	0.00	0.00	0.00	0.00	0.00	0.00	0.00	0.00	0.02	0.02	0.00	0.00	0.00	0.00	0.00	0.00	0.00	0.00	0.00	0.00	0.00	0.00	0.00	0.00	0.00	0.00	0.00	0.00	0.00	0.00	0.00	0.00	0.00	0.00	0.00	0.00	0.00	0.00	0.00	0.00	0.00	0.00	0.00	0.00	0.00	0.00	0.00
Genus	Bergeyella_A	0.00	0.00	0.00	0.00	0.00	0.00	0.00	0.00	0.00	0.02	0.00	0.00	0.00	0.00	0.00	0.00	0.00	0.00	0.00	0.00	0.00	0.00	0.00	0.00	0.00	0.00	0.10	0.00	0.00	0.00	0.00	0.00	0.00	0.00	0.00	0.00	0.00	0.00	0.00	0.00	0.00	0.00	0.00	0.00	0.00	0.00	0.00	0.00
Genus	Cupriavidus	0.00	0.00	0.00	0.00	0.00	0.00	0.00	0.00	0.00	0.00	0.00	0.00	0.00	0.00	0.00	0.00	0.00	0.00	0.00	0.00	0.00	0.00	0.00	0.00	0.00	0.00	0.00	0.00	0.00	0.00	0.00	0.00	0.00	0.00	0.00	0.00	0.00	0.00	0.00	0.00	0.00	0.00	0.00	0.00	0.00	0.00	0.00	0.00
Genus	Erysipelatoclostridium	0.00	0.00	0.00	0.00	0.00	0.00	0.00	0.00	0.00	0.00	0.00	0.00	0.00	0.00	0.00	0.00	0.00	0.00	0.00	0.00	0.00	0.00	0.00	0.00	0.00	0.00	0.00	0.00	0.00	0.00	0.00	0.00	0.00	0.00	0.00	0.00	0.00	0.00	0.00	0.00	0.00	0.00	0.00	0.00	0.00	0.00	0.00	0.00
Genus	Acutalibacteraceae Unclassified	0.00	0.00	0.00	0.00	0.00	0.00	0.00	0.00	0.00	0.00	0.00	0.00	0.04	0.00	0.00	0.00	0.00	0.00	0.00	0.00	0.00	0.00	0.00	0.00	0.00	0.00	0.00	0.00	0.00	0.00	0.00	0.00	0.00	0.00	0.00	0.00	0.00	0.00	0.00	0.00	0.00	0.00	0.00	0.00	0.00	0.00	0.00	0.00
Genus	Lentilactobacillus	0.00	0.00	0.00	0.00	0.00	0.00	0.00	0.00	0.00	0.00	0.00	0.00	0.00	0.00	0.00	0.00	0.00	0.00	0.00	0.00	0.00	0.00	0.00	0.00	0.00	0.00	0.00	0.00	0.00	0.00	0.00	0.00	0.00	0.00	0.00	0.00	0.00	0.00	0.00	0.00	0.00	0.00	0.00	0.00	0.00	0.00	0.00	0.00
Genus	Acetatifactor	0.00	0.00	0.00	0.00	0.00	0.00	0.00	0.00	0.00	0.00	0.00	0.00	0.00	0.00	0.00	0.00	0.00	0.00	0.00	0.00	0.00	0.00	0.00	0.00	0.00	0.00	0.00	0.00	0.00	0.00	0.00	0.00	0.00	0.00	0.00	0.00	0.00	0.00	0.00	0.00	0.00	0.00	0.00	0.00	0.00	0.00	0.00	0.00
Genus	Jonquetella	0.00	0.00	0.00	0.00	0.00	0.00	0.00	0.00	0.00	0.00	0.00	0.00	0.00	0.00	0.00	0.00	0.00	0.00	0.00	0.00	0.00	0.00	0.00	0.00	0.00	0.00	0.00	0.00	0.00	0.00	0.00	0.00	0.00	0.00	0.00	0.00	0.00	0.00	0.00	0.00	0.00	0.00	0.00	0.00	0.00	0.00	0.00	0.00
Genus	Brevundimonas	0.00	0.00	0.00	0.00	0.00	0.00	0.00	0.00	0.00	0.00	0.00	0.00	0.00	0.00	0.00	0.00	0.00	0.00	0.00	0.00	0.00	0.00	0.00	0.00	0.00	0.00	0.00	0.00	0.00	0.00	0.00	0.00	0.00	0.00	0.00	0.00	0.00	0.00	0.00	0.00	0.00	0.00	0.00	0.00	0.00	0.00	0.00	0.00
Genus	CAG-138 Unclassified	0.00	0.00	0.00	0.00	0.00	0.00	0.00	0.00	0.00	0.00	0.00	0.00	0.00	0.00	0.00	0.00	0.00	0.00	0.00	0.00	0.00	0.00	0.00	0.00	0.00	0.00	0.00	0.00	0.00	0.00	0.00	0.00	0.00	0.00	0.00	0.00	0.00	0.00	0.00	0.00	0.00	0.00	0.00	0.00	0.00	0.00	0.00	0.00
Genus	Acinetobacter	0.00	0.00	0.00	0.00	0.00	0.00	0.00	0.00	0.00	0.00	0.01	0.00	0.00	0.00	0.00	0.00	0.00	0.00	0.00	0.00	0.00	0.00	0.00	0.00	0.00	0.00	0.00	0.00	0.00	0.00	0.00	0.00	0.00	0.00	0.00	0.00	0.00	0.00	0.00	0.00	0.00	0.00	0.00	0.00	0.00	0.00	0.00	0.00
Genus	UBA7182	0.00	0.00	0.00	0.00	0.00	0.00	0.00	0.01	0.00	0.00	0.00	0.01	0.00	0.00	0.00	0.00	0.00	0.00	0.00	0.00	0.00	0.00	0.00	0.00	0.00	0.00	0.00	0.00	0.00	0.00	0.00	0.00	0.00	0.00	0.00	0.00	0.00	0.00	0.00	0.00	0.00	0.00	0.00	0.01	0.00	0.00	0.00	0.00
Genus	F0040	0.00	0.00	0.00	0.00	0.00	0.00	0.00	0.00	0.00	0.06	0.00	0.01	0.00	0.00	0.00	0.00	0.00	0.00	0.00	0.00	0.00	0.00	0.00	0.00	0.00	0.00	0.00	0.00	0.00	0.00	0.00	0.00	0.00	0.00	0.00	0.00	0.00	0.00	0.00	0.00	0.00	0.00	0.00	0.00	0.00	0.00	0.00	0.00
Genus	Pseudomonadaceae Unclassified	0.00	0.00	0.00	0.00	0.00	0.00	0.00	0.00	0.00	0.00	0.01	0.00	0.00	0.00	0.00	0.00	0.00	0.00	0.00	0.00	0.00	0.00	0.00	0.00	0.00	0.00	0.00	0.00	0.00	0.00	0.00	0.00	0.00	0.00	0.00	0.00	0.00	0.00	0.00	0.00	0.00	0.00	0.01	0.00	0.00	0.00	0.00	0.00
Genus	Calidifontibacter	0.00	0.00	0.00	0.00	0.00	0.00	0.00	0.00	0.00	0.00	0.00	0.00	0.00	0.00	0.00	0.00	0.00	0.00	0.00	0.00	0.00	0.00	0.00	0.00	0.00	0.00	0.00	0.00	0.00	0.00	0.00	0.00	0.00	0.00	0.00	0.00	0.00	0.00	0.00	0.00	0.00	0.00	0.00	0.00	0.00	0.00	0.00	0.00
Genus	Eubacterium_F	0.00	0.00	0.00	0.00	0.00	0.00	0.00	0.01	0.00	0.00	0.00	0.00	0.00	0.00	0.00	0.00	0.00	0.00	0.00	0.00	0.00	0.00	0.00	0.00	0.00	0.00	0.00	0.00	0.00	0.00	0.00	0.00	0.00	0.00	0.00	0.00	0.00	0.00	0.00	0.00	0.00	0.00	0.00	0.02	0.00	0.00	0.00	0.00
Genus	Tepidimonas	0.00	0.00	0.01	0.01	0.00	0.00	0.00	0.00	0.00	0.00	0.00	0.00	0.00	0.00	0.00	0.00	0.00	0.00	0.02	0.00	0.00	0.00	0.00	0.00	0.00	0.00	0.00	0.00	0.01	0.00	0.00	0.00	0.00	0.00	0.00	0.00	0.00	0.00	0.00	0.00	0.00	0.00	0.00	0.00	0.00	0.00	0.00	0.00
Genus	Deinococcus	0.00	0.00	0.02	0.06	0.00	0.01	0.01	0.01	0.00	0.00	0.00	0.00	0.00	0.00	0.00	0.00	0.00	0.00	0.00	0.00	0.00	0.00	0.00	0.00	0.00	0.00	0.00	0.00	0.00	0.00	0.00	0.00	0.00	0.00	0.00	0.00	0.00	0.00	0.00	0.00	0.00	0.00	0.00	0.00	0.00	0.00	0.00	0.00
Genus	Criibacterium	0.00	0.00	0.00	0.00	0.00	0.00	0.00	0.00	0.00	0.00	0.00	0.00	0.00	0.00	0.00	0.00	0.00	0.00	0.00	0.00	0.00	0.00	0.00	0.00	0.00	0.00	0.00	0.00	0.00	0.00	0.00	0.00	0.00	0.00	0.00	0.00	0.00	0.00	0.00	0.00	0.00	0.00	0.00	0.00	0.00	0.00	0.00	0.00
Genus	CAG-495	0.00	0.00	0.00	0.00	0.00	0.00	0.00	0.00	0.00	0.00	0.00	0.00	0.00	0.00	0.00	0.00	0.00	0.00	0.00	0.00	0.00	0.00	0.00	0.00	0.00	0.00	0.00	0.00	0.00	0.00	0.00	0.00	0.00	0.00	0.00	0.00	0.00	0.00	0.00	0.00	0.00	0.00	0.00	0.00	0.00	0.00	0.00	0.00
Genus	Bifidobacteriaceae Unclassified	0.00	0.00	0.00	0.00	0.00	0.00	0.00	0.00	0.00	0.00	0.00	0.00	0.00	0.00	0.00	0.00	0.00	0.00	0.00	0.00	0.00	0.00	0.00	0.00	0.00	0.00	0.03	0.00	0.00	0.00	0.00	0.00	0.00	0.00	0.00	0.00	0.00	0.00	0.00	0.00	0.00	0.00	0.00	0.04	0.00	0.00	0.00	0.00
Genus	Haemophilus	0.00	0.00	0.00	0.00	0.00	0.00	0.00	0.00	0.00	0.04	0.00	0.00	0.00	0.00	0.00	0.00	0.00	0.00	0.00	0.00	0.00	0.00	0.00	0.00	0.00	0.00	0.00	0.00	0.00	0.00	0.00	0.00	0.00	0.00	0.00	0.00	0.00	0.00	0.00	0.00	0.00	0.00	0.00	0.00	0.00	0.00	0.00	0.01
Genus	Ralstonia	0.00	0.00	0.00	0.00	0.00	0.00	0.00	0.00	0.00	0.00	0.00	0.00	0.00	0.00	0.00	0.00	0.00	0.00	0.00	0.00	0.00	0.00	0.00	0.00	0.00	0.00	0.00	0.00	0.00	0.00	0.00	0.00	0.00	0.00	0.00	0.00	0.00	0.00	0.01	0.00	0.00	0.00	0.00	0.00	0.00	0.00	0.00	0.00
Genus	Coprococcus_A	0.00	0.00	0.00	0.00	0.00	0.00	0.00	0.00	0.00	0.00	0.00	0.00	0.00	0.00	0.00	0.00	0.00	0.00	0.00	0.00	0.00	0.00	0.00	0.01	0.00	0.00	0.00	0.00	0.00	0.00	0.00	0.00	0.00	0.00	0.00	0.00	0.00	0.00	0.00	0.00	0.00	0.00	0.00	0.00	0.00	0.00	0.00	0.00
Genus	GCA-900066135	0.00	0.00	0.00	0.00	0.00	0.00	0.00	0.00	0.00	0.00	0.00	0.00	0.00	0.00	0.00	0.00	0.00	0.00	0.00	0.00	0.00	0.00	0.00	0.00	0.00	0.00	0.00	0.00	0.00	0.00	0.00	0.00	0.00	0.00	0.00	0.00	0.00	0.00	0.00	0.00	0.00	0.00	0.00	0.00	0.00	0.00	0.00	0.00
Genus	Weeksellaceae Unclassified	0.00	0.00	0.00	0.00	0.00	0.00	0.00	0.00	0.00	0.03	0.00	0.00	0.00	0.00	0.00	0.00	0.00	0.00	0.00	0.00	0.00	0.00	0.00	0.00	0.00	0.00	0.03	0.00	0.00	0.00	0.00	0.00	0.00	0.00	0.00	0.00	0.00	0.00	0.00	0.00	0.00	0.00	0.00	0.00	0.00	0.00	0.00	0.00
Genus	Hydrogenophaga	0.00	0.00	0.00	0.00	0.00	0.00	0.00	0.00	0.00	0.00	0.00	0.00	0.00	0.00	0.00	0.00	0.00	0.02	0.00	0.00	0.00	0.00	0.00	0.00	0.00	0.00	0.00	0.00	0.00	0.00	0.00	0.00	0.00	0.00	0.00	0.00	0.00	0.00	0.00	0.00	0.00	0.00	0.00	0.00	0.00	0.00	0.00	0.00
Genus	Pasteurellaceae Unclassified	0.00	0.00	0.00	0.00	0.00	0.00	0.00	0.00	0.02	0.04	0.00	0.00	0.00	0.00	0.00	0.00	0.00	0.00	0.00	0.00	0.00	0.00	0.00	0.00	0.00	0.00	0.00	0.00	0.00	0.00	0.00	0.00	0.00	0.00	0.00	0.00	0.00	0.00	0.00	0.00	0.00	0.00	0.00	0.00	0.00	0.00	0.00	0.00
Genus	Pseudomonas_E	0.00	0.00	0.00	0.00	0.00	0.00	0.00	0.00	0.00	0.00	0.00	0.01	0.00	0.00	0.00	0.00	0.00	0.00	0.00	0.00	0.00	0.00	0.00	0.00	0.00	0.00	0.00	0.00	0.00	0.00	0.00	0.00	0.00	0.00	0.00	0.00	0.00	0.00	0.00	0.00	0.00	0.00	0.00	0.00	0.00	0.00	0.00	0.00
Genus	Hespellia	0.00	0.00	0.00	0.00	0.00	0.00	0.00	0.00	0.00	0.00	0.00	0.00	0.02	0.00	0.00	0.00	0.00	0.00	0.00	0.00	0.00	0.00	0.00	0.00	0.00	0.00	0.00	0.00	0.00	0.00	0.00	0.00	0.00	0.00	0.00	0.00	0.00	0.00	0.00	0.00	0.00	0.00	0.00	0.00	0.00	0.00	0.00	0.00
Genus	Romboutsia_B	0.00	0.00	0.00	0.00	0.00	0.00	0.00	0.00	0.00	0.00	0.00	0.00	0.06	0.00	0.00	0.00	0.00	0.00	0.00	0.00	0.00	0.00	0.01	0.00	0.00	0.00	0.00	0.00	0.00	0.00	0.00	0.00	0.00	0.00	0.00	0.00	0.00	0.00	0.00	0.00	0.00	0.00	0.00	0.00	0.00	0.00	0.00	0.00
Genus	Eubacterium_G	0.00	0.00	0.00	0.00	0.00	0.00	0.00	0.00	0.00	0.00	0.00	0.00	0.00	0.00	0.00	0.00	0.00	0.00	0.00	0.00	0.00	0.00	0.00	0.00	0.00	0.00	0.00	0.00	0.00	0.00	0.00	0.00	0.00	0.00	0.00	0.00	0.00	0.00	0.00	0.00	0.00	0.00	0.00	0.00	0.00	0.00	0.00	0.00
Genus	Pseudoxanthomonas_C	0.00	0.00	0.00	0.00	0.00	0.00	0.00	0.00	0.00	0.00	0.00	0.00	0.00	0.00	0.00	0.00	0.00	0.00	0.00	0.00	0.00	0.00	0.00	0.00	0.00	0.00	0.00	0.00	0.00	0.00	0.00	0.00	0.00	0.00	0.00	0.00	0.00	0.00	0.00	0.00	0.00	0.00	0.00	0.00	0.00	0.00	0.00	0.00
Genus	Eubacterium_R	0.00	0.00	0.00	0.00	0.00	0.00	0.00	0.00	0.00	0.00	0.00	0.00	0.00	0.00	0.00	0.00	0.00	0.00	0.00	0.00	0.00	0.00	0.00	0.00	0.00	0.00	0.00	0.00	0.00	0.00	0.00	0.00	0.00	0.00	0.00	0.00	0.00	0.00	0.00	0.00	0.00	0.00	0.00	0.00	0.00	0.00	0.00	0.00
Genus	Mesosutterella	0.00	0.00	0.00	0.00	0.00	0.00	0.00	0.00	0.00	0.00	0.00	0.00	0.00	0.00	0.00	0.00	0.00	0.00	0.00	0.00	0.00	0.00	0.00	0.00	0.00	0.00	0.00	0.00	0.00	0.00	0.00	0.00	0.00	0.00	0.00	0.00	0.00	0.00	0.00	0.03	0.00	0.00	0.00	0.00	0.00	0.00	0.00	0.00
Genus	Rhodobacteraceae Unclassified	0.00	0.00	0.00	0.00	0.00	0.00	0.00	0.00	0.00	0.00	0.00	0.00	0.00	0.00	0.00	0.00	0.00	0.02	0.00	0.00	0.00	0.00	0.00	0.00	0.00	0.00	0.00	0.00	0.00	0.00	0.00	0.00	0.00	0.00	0.00	0.00	0.00	0.00	0.00	0.00	0.00	0.00	0.00	0.00	0.00	0.00	0.00	0.00
Genus	YIM-78166	0.00	0.00	0.00	0.00	0.00	0.00	0.00	0.00	0.00	0.00	0.00	0.00	0.00	0.00	0.00	0.00	0.00	0.00	0.00	0.07	0.00	0.00	0.00	0.00	0.00	0.00	0.01	0.00	0.00	0.00	0.00	0.00	0.00	0.00	0.00	0.00	0.00	0.00	0.00	0.00	0.00	0.00	0.00	0.01	0.00	0.00	0.00	0.00
Genus	Lacticaseibacillus	0.00	0.00	0.00	0.00	0.00	0.00	0.00	0.00	0.00	0.00	0.00	0.00	0.00	0.00	0.00	0.00	0.00	0.00	0.00	0.00	0.00	0.00	0.00	0.00	0.00	0.00	0.00	0.00	0.00	0.00	0.00	0.00	0.00	0.00	0.00	0.00	0.00	0.00	0.00	0.00	0.00	0.00	0.00	0.00	0.00	0.00	0.00	0.00
Genus	Pseudoxanthomonas_A	0.00	0.00	0.00	0.00	0.00	0.00	0.00	0.00	0.00	0.00	0.00	0.00	0.00	0.00	0.00	0.00	0.00	0.00	0.00	0.00	0.00	0.00	0.00	0.00	0.00	0.00	0.00	0.00	0.00	0.00	0.00	0.00	0.00	0.00	0.00	0.00	0.00	0.00	0.00	0.00	0.00	0.00	0.00	0.00	0.00	0.00	0.00	0.00
Genus	Enterococcaceae Unclassified	0.00	0.00	0.00	0.00	0.00	0.00	0.00	0.00	0.00	0.00	0.00	0.00	0.00	0.00	0.00	0.00	0.00	0.00	0.02	0.00	0.00	0.00	0.00	0.00	0.00	0.00	0.00	0.00	0.00	0.00	0.00	0.00	0.00	0.00	0.00	0.00	0.00	0.00	0.00	0.00	0.00	0.00	0.00	0.00	0.00	0.00	0.00	0.00
Genus	Microbacteriaceae Unclassified	0.00	0.00	0.00	0.00	0.00	0.00	0.00	0.00	0.00	0.00	0.00	0.00	0.00	0.00	0.00	0.00	0.00	0.00	0.00	0.00	0.00	0.00	0.00	0.00	0.00	0.00	0.00	0.00	0.00	0.00	0.00	0.00	0.00	0.00	0.00	0.00	0.00	0.00	0.00	0.00	0.00	0.00	0.00	0.00	0.00	0.00	0.00	0.00
Genus	Succiniclasticum	0.00	0.00	0.00	0.00	0.00	0.00	0.00	0.00	0.00	0.00	0.00	0.00	0.00	0.00	0.00	0.00	0.00	0.00	0.00	0.00	0.00	0.00	0.00	0.00	0.00	0.00	0.00	0.00	0.00	0.00	0.00	0.00	0.00	0.00	0.00	0.00	0.00	0.00	0.00	0.00	0.00	0.00	0.00	0.00	0.00	0.00	0.00	0.00
Genus	UMGS1418	0.00	0.00	0.00	0.00	0.00	0.00	0.00	0.00	0.00	0.00	0.00	0.00	0.00	0.00	0.00	0.00	0.00	0.00	0.00	0.00	0.01	0.00	0.00	0.00	0.00	0.00	0.00	0.00	0.00	0.00	0.00	0.00	0.00	0.00	0.00	0.00	0.00	0.00	0.00	0.00	0.00	0.00	0.00	0.00	0.00	0.00	0.00	0.00
Genus	Caminibacter	0.00	0.00	0.00	0.00	0.00	0.00	0.00	0.00	0.03	0.03	0.00	0.00	0.00	0.00	0.00	0.00	0.00	0.00	0.00	0.00	0.00	0.00	0.00	0.00	0.00	0.00	0.00	0.00	0.00	0.00	0.00	0.00	0.00	0.00	0.00	0.00	0.00	0.00	0.00	0.00	0.00	0.00	0.00	0.00	0.00	0.00	0.00	0.00
Genus	Lactiplantibacillus	0.00	0.00	0.00	0.00	0.00	0.00	0.00	0.00	0.00	0.00	0.00	0.00	0.00	0.00	0.00	0.00	0.00	0.00	0.00	0.00	0.00	0.00	0.00	0.00	0.00	0.00	0.00	0.00	0.00	0.00	0.00	0.00	0.00	0.00	0.00	0.00	0.00	0.00	0.00	0.00	0.00	0.00	0.00	0.00	0.00	0.00	0.00	0.00
Genus	Rothia	0.00	0.00	0.00	0.00	0.00	0.00	0.00	0.00	0.00	0.02	0.00	0.00	0.00	0.00	0.00	0.00	0.00	0.00	0.00	0.00	0.00	0.00	0.00	0.00	0.00	0.00	0.00	0.00	0.00	0.00	0.00	0.00	0.00	0.00	0.00	0.00	0.00	0.00	0.00	0.00	0.00	0.00	0.00	0.00	0.00	0.00	0.00	0.01
Genus	Coprobacter	0.00	0.00	0.00	0.00	0.00	0.00	0.00	0.00	0.00	0.00	0.00	0.00	0.00	0.00	0.00	0.00	0.00	0.00	0.00	0.00	0.00	0.00	0.00	0.00	0.00	0.00	0.00	0.00	0.00	0.00	0.00	0.00	0.00	0.00	0.00	0.00	0.00	0.00	0.00	0.00	0.00	0.00	0.00	0.00	0.00	0.00	0.00	0.00
Genus	Intestinimonas	0.00	0.00	0.00	0.00	0.00	0.00	0.00	0.00	0.00	0.00	0.00	0.00	0.00	0.00	0.00	0.00	0.00	0.00	0.00	0.00	0.00	0.00	0.00	0.00	0.00	0.00	0.00	0.00	0.00	0.00	0.00	0.00	0.00	0.00	0.00	0.00	0.00	0.00	0.00	0.00	0.00	0.00	0.00	0.00	0.00	0.00	0.00	0.00
Genus	Renibacterium	0.00	0.00	0.00	0.00	0.00	0.00	0.00	0.00	0.01	0.02	0.00	0.00	0.00	0.00	0.00	0.00	0.00	0.00	0.00	0.00	0.00	0.00	0.00	0.00	0.00	0.00	0.00	0.00	0.00	0.00	0.00	0.00	0.00	0.00	0.00	0.00	0.00	0.00	0.00	0.00	0.00	0.00	0.00	0.00	0.00	0.00	0.00	0.01
Genus	Nostocaceae Unclassified	0.00	0.00	0.00	0.00	0.00	0.00	0.00	0.00	0.00	0.00	0.00	0.00	0.00	0.00	0.00	0.00	0.00	0.00	0.00	0.00	0.00	0.00	0.00	0.00	0.00	0.00	0.00	0.00	0.00	0.00	0.00	0.00	0.00	0.00	0.00	0.00	0.00	0.00	0.00	0.00	0.00	0.00	0.00	0.00	0.00	0.00	0.00	0.00
Genus	Paralactobacillus	0.00	0.00	0.00	0.00	0.00	0.03	0.00	0.02	0.00	0.00	0.01	0.00	0.00	0.00	0.00	0.00	0.00	0.00	0.00	0.00	0.00	0.00	0.00	0.00	0.00	0.02	0.00	0.00	0.00	0.00	0.00	0.00	0.00	0.00	0.00	0.00	0.00	0.00	0.00	0.00	0.00	0.00	0.00	0.00	0.00	0.00	0.00	0.00
Genus	Neorhizobium	0.00	0.00	0.00	0.00	0.00	0.01	0.00	0.00	0.00	0.00	0.00	0.00	0.00	0.00	0.00	0.00	0.00	0.00	0.00	0.00	0.00	0.00	0.00	0.00	0.00	0.00	0.00	0.00	0.00	0.00	0.00	0.00	0.00	0.00	0.00	0.00	0.00	0.00	0.00	0.00	0.00	0.00	0.01	0.00	0.00	0.00	0.00	0.00
Genus	CAG-83	0.00	0.00	0.00	0.00	0.00	0.00	0.00	0.00	0.00	0.00	0.00	0.00	0.00	0.00	0.00	0.00	0.00	0.00	0.00	0.00	0.00	0.00	0.00	0.00	0.00	0.00	0.00	0.00	0.00	0.00	0.00	0.00	0.00	0.00	0.00	0.00	0.00	0.00	0.00	0.00	0.00	0.00	0.00	0.01	0.00	0.00	0.00	0.00
Genus	Lysobacter	0.00	0.00	0.00	0.00	0.00	0.00	0.00	0.00	0.00	0.01	0.00	0.00	0.00	0.00	0.00	0.00	0.00	0.00	0.00	0.00	0.00	0.00	0.00	0.00	0.00	0.00	0.00	0.00	0.00	0.00	0.00	0.00	0.00	0.00	0.00	0.00	0.00	0.00	0.00	0.00	0.00	0.00	0.00	0.00	0.00	0.00	0.00	0.00
Genus	Peptoniphilus_E	0.00	0.00	0.00	0.00	0.00	0.00	0.00	0.01	0.00	0.00	0.00	0.00	0.00	0.00	0.00	0.00	0.00	0.00	0.00	0.00	0.00	0.00	0.00	0.00	0.00	0.00	0.00	0.00	0.00	0.00	0.00	0.00	0.00	0.00	0.00	0.00	0.00	0.00	0.00	0.00	0.00	0.00	0.00	0.00	0.00	0.00	0.00	0.00
Genus	Citricoccus	0.00	0.00	0.00	0.00	0.00	0.00	0.00	0.00	0.00	0.00	0.00	0.00	0.00	0.00	0.00	0.00	0.00	0.00	0.00	0.00	0.00	0.00	0.00	0.00	0.00	0.00	0.00	0.00	0.00	0.00	0.00	0.00	0.00	0.00	0.00	0.00	0.00	0.00	0.00	0.00	0.00	0.00	0.00	0.00	0.00	0.00	0.00	0.00
Genus	Phascolarctobacterium_A	0.00	0.00	0.00	0.00	0.00	0.00	0.00	0.00	0.00	0.00	0.00	0.00	0.00	0.00	0.00	0.00	0.00	0.00	0.00	0.00	0.01	0.00	0.00	0.00	0.00	0.00	0.00	0.00	0.00	0.00	0.00	0.00	0.00	0.00	0.00	0.00	0.00	0.00	0.00	0.00	0.00	0.00	0.00	0.00	0.00	0.00	0.00	0.00
Genus	UBA9502	0.00	0.00	0.00	0.00	0.00	0.00	0.00	0.00	0.00	0.00	0.00	0.00	0.01	0.00	0.00	0.00	0.00	0.00	0.00	0.00	0.00	0.00	0.00	0.00	0.00	0.00	0.00	0.00	0.00	0.00	0.00	0.00	0.00	0.00	0.00	0.00	0.00	0.00	0.00	0.00	0.00	0.00	0.00	0.00	0.00	0.00	0.00	0.00
Genus	Kineothrix	0.00	0.00	0.00	0.00	0.00	0.00	0.00	0.00	0.00	0.00	0.00	0.00	0.00	0.00	0.00	0.00	0.00	0.00	0.01	0.00	0.00	0.00	0.00	0.00	0.00	0.00	0.00	0.00	0.00	0.00	0.00	0.00	0.00	0.00	0.00	0.00	0.00	0.00	0.00	0.00	0.00	0.00	0.00	0.00	0.00	0.00	0.00	0.00
Genus	CAG-306	0.00	0.00	0.00	0.00	0.00	0.00	0.00	0.00	0.00	0.00	0.00	0.00	0.00	0.00	0.00	0.00	0.00	0.00	0.00	0.00	0.00	0.00	0.00	0.00	0.00	0.00	0.00	0.00	0.00	0.00	0.00	0.00	0.00	0.00	0.00	0.00	0.00	0.00	0.00	0.00	0.00	0.00	0.00	0.00	0.00	0.00	0.00	0.00
Genus	Bacteroidaceae Unclassified	0.00	0.00	0.00	0.00	0.00	0.00	0.00	0.00	0.00	0.00	0.01	0.00	0.00	0.00	0.00	0.00	0.00	0.00	0.00	0.00	0.01	0.00	0.00	0.00	0.00	0.00	0.00	0.00	0.00	0.00	0.00	0.00	0.00	0.00	0.00	0.00	0.00	0.00	0.00	0.00	0.00	0.00	0.00	0.00	0.00	0.00	0.00	0.00
Genus	RDXD01	0.00	0.00	0.00	0.01	0.00	0.00	0.00	0.00	0.00	0.00	0.00	0.00	0.00	0.00	0.00	0.00	0.00	0.00	0.00	0.00	0.00	0.00	0.00	0.00	0.00	0.00	0.00	0.00	0.00	0.00	0.00	0.00	0.00	0.00	0.00	0.00	0.00	0.00	0.00	0.00	0.00	0.00	0.00	0.00	0.00	0.00	0.00	0.00
Genus	Trueperella	0.00	0.00	0.00	0.00	0.00	0.00	0.00	0.01	0.00	0.00	0.00	0.00	0.00	0.00	0.00	0.00	0.00	0.00	0.00	0.00	0.00	0.00	0.00	0.00	0.00	0.00	0.00	0.00	0.00	0.00	0.01	0.00	0.00	0.00	0.00	0.00	0.00	0.00	0.00	0.00	0.00	0.00	0.00	0.00	0.00	0.00	0.00	0.00
Genus	Arcanobacterium_A	0.00	0.00	0.00	0.00	0.00	0.00	0.00	0.00	0.00	0.00	0.00	0.00	0.00	0.00	0.00	0.00	0.00	0.00	0.00	0.00	0.00	0.00	0.00	0.00	0.00	0.00	0.00	0.00	0.00	0.00	0.00	0.00	0.00	0.00	0.00	0.00	0.00	0.00	0.00	0.00	0.00	0.00	0.00	0.00	0.00	0.00	0.00	0.02
Genus	Agrilactobacillus	0.00	0.00	0.00	0.00	0.00	0.00	0.00	0.00	0.02	0.01	0.00	0.00	0.00	0.00	0.00	0.00	0.00	0.00	0.00	0.00	0.00	0.00	0.00	0.00	0.00	0.00	0.00	0.00	0.00	0.00	0.00	0.00	0.00	0.00	0.00	0.00	0.00	0.00	0.00	0.00	0.00	0.00	0.00	0.00	0.00	0.00	0.00	0.00
Genus	Alysiella	0.00	0.00	0.00	0.00	0.00	0.00	0.00	0.00	0.00	0.00	0.00	0.00	0.00	0.00	0.00	0.00	0.00	0.00	0.00	0.00	0.00	0.00	0.00	0.00	0.00	0.00	0.00	0.00	0.00	0.00	0.00	0.00	0.00	0.00	0.00	0.00	0.00	0.00	0.00	0.00	0.00	0.00	0.00	0.00	0.00	0.00	0.00	0.00
Genus	Burkholderiaceae Unclassified	0.00	0.00	0.00	0.00	0.00	0.00	0.00	0.00	0.00	0.00	0.00	0.00	0.00	0.00	0.00	0.00	0.00	0.00	0.00	0.00	0.00	0.00	0.00	0.00	0.00	0.00	0.00	0.00	0.00	0.00	0.00	0.00	0.00	0.00	0.00	0.00	0.00	0.00	0.00	0.00	0.00	0.00	0.00	0.00	0.00	0.00	0.00	0.00
Genus	Haemophilus_A	0.00	0.00	0.00	0.00	0.00	0.00	0.00	0.00	0.05	0.01	0.00	0.00	0.00	0.00	0.00	0.00	0.00	0.00	0.00	0.00	0.00	0.00	0.00	0.00	0.00	0.00	0.00	0.00	0.00	0.00	0.00	0.00	0.00	0.00	0.00	0.00	0.00	0.00	0.00	0.00	0.00	0.00	0.00	0.00	0.00	0.00	0.00	0.00
Genus	Millisia	0.00	0.00	0.00	0.00	0.00	0.02	0.00	0.03	0.00	0.00	0.00	0.00	0.00	0.00	0.00	0.00	0.00	0.00	0.00	0.00	0.00	0.00	0.00	0.00	0.00	0.00	0.00	0.00	0.00	0.00	0.00	0.00	0.00	0.00	0.00	0.00	0.00	0.00	0.00	0.00	0.00	0.00	0.00	0.00	0.00	0.00	0.00	0.00
Genus	Veillonella_A	0.00	0.00	0.00	0.00	0.00	0.00	0.00	0.00	0.00	0.00	0.00	0.00	0.00	0.00	0.00	0.00	0.00	0.00	0.00	0.00	0.00	0.00	0.00	0.00	0.00	0.00	0.01	0.00	0.00	0.00	0.00	0.00	0.00	0.00	0.00	0.00	0.00	0.00	0.00	0.00	0.00	0.00	0.00	0.00	0.00	0.00	0.00	0.00
Genus	Altererythrobacter_E	0.00	0.00	0.01	0.02	0.00	0.00	0.01	0.00	0.00	0.00	0.00	0.00	0.00	0.00	0.00	0.00	0.00	0.00	0.00	0.00	0.00	0.00	0.00	0.00	0.00	0.00	0.00	0.00	0.00	0.00	0.00	0.00	0.00	0.00	0.00	0.00	0.00	0.00	0.00	0.01	0.00	0.00	0.00	0.01	0.00	0.00	0.00	0.00
Genus	Peptoanaerobacter	0.00	0.00	0.00	0.00	0.00	0.00	0.00	0.00	0.00	0.00	0.00	0.00	0.00	0.00	0.00	0.00	0.00	0.00	0.00	0.00	0.00	0.00	0.00	0.00	0.00	0.00	0.00	0.00	0.00	0.00	0.00	0.00	0.00	0.00	0.00	0.00	0.00	0.00	0.00	0.00	0.00	0.00	0.00	0.00	0.00	0.00	0.00	0.00
Genus	TM7x	0.00	0.00	0.00	0.00	0.00	0.00	0.00	0.00	0.00	0.03	0.00	0.00	0.00	0.00	0.00	0.00	0.00	0.00	0.00	0.00	0.00	0.00	0.00	0.00	0.00	0.00	0.00	0.00	0.00	0.00	0.00	0.00	0.00	0.00	0.00	0.00	0.00	0.00	0.00	0.00	0.00	0.00	0.00	0.00	0.00	0.00	0.00	0.00
Genus	Holdemanella	0.00	0.00	0.00	0.00	0.00	0.00	0.00	0.02	0.00	0.00	0.00	0.00	0.00	0.00	0.00	0.00	0.00	0.00	0.00	0.00	0.00	0.00	0.00	0.00	0.00	0.00	0.00	0.00	0.00	0.00	0.00	0.00	0.00	0.00	0.00	0.00	0.00	0.00	0.00	0.00	0.00	0.00	0.00	0.00	0.00	0.00	0.00	0.00
Genus	Sphingomonas_D	0.00	0.00	0.00	0.00	0.00	0.00	0.00	0.00	0.00	0.00	0.00	0.00	0.00	0.00	0.00	0.00	0.00	0.00	0.00	0.00	0.00	0.00	0.00	0.00	0.00	0.00	0.00	0.00	0.00	0.00	0.00	0.00	0.00	0.00	0.00	0.00	0.00	0.00	0.00	0.00	0.00	0.00	0.00	0.00	0.00	0.00	0.00	0.00
Genus	Anaerovoracaceae Unclassified	0.00	0.00	0.00	0.00	0.00	0.00	0.00	0.00	0.00	0.00	0.00	0.00	0.00	0.00	0.00	0.00	0.00	0.00	0.00	0.00	0.00	0.00	0.01	0.00	0.00	0.00	0.00	0.00	0.00	0.00	0.00	0.00	0.00	0.00	0.00	0.00	0.00	0.00	0.00	0.00	0.00	0.00	0.00	0.00	0.00	0.00	0.00	0.00
Genus	Flavonifractor	0.00	0.00	0.00	0.00	0.00	0.00	0.00	0.00	0.00	0.00	0.00	0.01	0.01	0.01	0.00	0.00	0.00	0.00	0.00	0.00	0.00	0.00	0.00	0.00	0.00	0.00	0.00	0.00	0.00	0.00	0.00	0.00	0.00	0.00	0.00	0.00	0.00	0.00	0.00	0.00	0.00	0.00	0.00	0.00	0.00	0.00	0.00	0.00
Genus	Actinomyces	0.00	0.00	0.00	0.00	0.00	0.00	0.00	0.00	0.00	0.02	0.00	0.00	0.00	0.00	0.00	0.00	0.00	0.00	0.00	0.00	0.00	0.00	0.00	0.00	0.00	0.00	0.00	0.00	0.00	0.00	0.00	0.00	0.00	0.00	0.00	0.00	0.00	0.00	0.00	0.00	0.00	0.00	0.00	0.00	0.00	0.00	0.00	0.00
Genus	KA00134	0.00	0.00	0.00	0.00	0.00	0.00	0.00	0.00	0.00	0.00	0.00	0.00	0.00	0.00	0.00	0.00	0.00	0.00	0.00	0.00	0.00	0.00	0.00	0.00	0.00	0.00	0.00	0.00	0.00	0.00	0.00	0.00	0.00	0.00	0.00	0.00	0.00	0.00	0.00	0.00	0.00	0.00	0.00	0.00	0.00	0.00	0.00	0.00
Genus	Ruthenibacterium	0.00	0.00	0.00	0.00	0.00	0.00	0.00	0.00	0.00	0.00	0.00	0.01	0.02	0.00	0.00	0.00	0.00	0.00	0.00	0.00	0.00	0.00	0.00	0.00	0.00	0.00	0.00	0.00	0.00	0.00	0.00	0.00	0.00	0.00	0.00	0.00	0.00	0.01	0.00	0.00	0.00	0.00	0.00	0.00	0.00	0.00	0.00	0.00
Genus	Paracoccus	0.00	0.00	0.00	0.00	0.00	0.00	0.00	0.00	0.00	0.00	0.00	0.00	0.00	0.00	0.00	0.00	0.00	0.00	0.00	0.00	0.00	0.00	0.00	0.00	0.00	0.00	0.00	0.00	0.00	0.00	0.00	0.00	0.00	0.00	0.00	0.00	0.00	0.00	0.00	0.00	0.00	0.00	0.00	0.00	0.00	0.00	0.00	0.00
Genus	Slackia	0.00	0.00	0.00	0.00	0.00	0.00	0.00	0.00	0.00	0.00	0.00	0.00	0.00	0.00	0.00	0.00	0.00	0.00	0.00	0.00	0.00	0.00	0.00	0.00	0.00	0.00	0.00	0.00	0.00	0.00	0.00	0.00	0.00	0.00	0.00	0.00	0.00	0.00	0.00	0.00	0.00	0.00	0.00	0.00	0.00	0.00	0.00	0.00
Genus	Afipia	0.00	0.00	0.00	0.00	0.00	0.00	0.00	0.00	0.00	0.00	0.00	0.00	0.00	0.00	0.00	0.00	0.00	0.00	0.00	0.00	0.00	0.00	0.00	0.00	0.00	0.00	0.00	0.00	0.00	0.00	0.00	0.00	0.00	0.00	0.00	0.00	0.00	0.00	0.00	0.00	0.00	0.00	0.00	0.00	0.00	0.00	0.00	0.00
Genus	Ruminococcus_B	0.00	0.00	0.00	0.00	0.00	0.00	0.00	0.00	0.00	0.00	0.00	0.00	0.01	0.00	0.00	0.00	0.00	0.00	0.00	0.00	0.00	0.00	0.00	0.00	0.00	0.00	0.00	0.00	0.00	0.00	0.00	0.00	0.00	0.00	0.00	0.00	0.00	0.00	0.00	0.00	0.00	0.00	0.00	0.00	0.00	0.00	0.00	0.00
Genus	Alloprevotella	0.00	0.00	0.00	0.00	0.00	0.00	0.00	0.00	0.00	0.02	0.00	0.00	0.00	0.00	0.00	0.00	0.00	0.00	0.00	0.00	0.00	0.00	0.00	0.00	0.00	0.00	0.00	0.00	0.00	0.00	0.00	0.00	0.00	0.00	0.00	0.00	0.00	0.00	0.00	0.00	0.00	0.00	0.00	0.00	0.00	0.00	0.00	0.00
Genus	Aerococcaceae Unclassified	0.00	0.00	0.00	0.00	0.00	0.00	0.00	0.00	0.00	0.00	0.00	0.00	0.00	0.00	0.00	0.00	0.00	0.00	0.00	0.00	0.00	0.00	0.00	0.00	0.00	0.00	0.00	0.00	0.00	0.00	0.00	0.00	0.00	0.00	0.00	0.00	0.00	0.00	0.00	0.00	0.00	0.00	0.00	0.00	0.00	0.00	0.00	0.00
Genus	Lachnoanaerobaculum	0.00	0.00	0.00	0.00	0.00	0.00	0.00	0.00	0.00	0.01	0.01	0.00	0.00	0.00	0.00	0.00	0.00	0.00	0.00	0.00	0.00	0.00	0.00	0.00	0.00	0.00	0.00	0.00	0.00	0.00	0.00	0.00	0.00	0.00	0.00	0.00	0.00	0.00	0.00	0.00	0.00	0.00	0.00	0.00	0.00	0.00	0.00	0.00
Genus	Epilithonimonas	0.00	0.00	0.00	0.00	0.00	0.00	0.00	0.00	0.00	0.00	0.00	0.00	0.00	0.00	0.00	0.00	0.00	0.00	0.00	0.00	0.01	0.00	0.00	0.00	0.00	0.00	0.00	0.00	0.00	0.00	0.00	0.00	0.00	0.00	0.00	0.00	0.00	0.00	0.00	0.00	0.00	0.00	0.00	0.00	0.00	0.00	0.00	0.00
Genus	Eggerthellaceae Unclassified	0.00	0.00	0.00	0.00	0.00	0.00	0.00	0.00	0.00	0.00	0.00	0.00	0.00	0.00	0.00	0.00	0.00	0.00	0.00	0.00	0.00	0.00	0.00	0.00	0.00	0.00	0.00	0.00	0.00	0.00	0.00	0.00	0.00	0.00	0.00	0.00	0.00	0.00	0.00	0.00	0.00	0.00	0.00	0.00	0.00	0.00	0.00	0.00
Genus	Oceanivirga	0.00	0.00	0.00	0.00	0.00	0.00	0.00	0.00	0.00	0.02	0.00	0.00	0.00	0.00	0.00	0.00	0.00	0.00	0.00	0.00	0.00	0.00	0.00	0.00	0.00	0.00	0.00	0.00	0.00	0.00	0.00	0.00	0.00	0.00	0.00	0.00	0.00	0.00	0.00	0.00	0.00	0.00	0.00	0.00	0.00	0.00	0.00	0.00
Genus	Aliterella	0.00	0.00	0.00	0.00	0.00	0.00	0.00	0.00	0.00	0.00	0.00	0.00	0.00	0.00	0.00	0.00	0.00	0.00	0.00	0.00	0.00	0.00	0.00	0.00	0.00	0.00	0.00	0.00	0.00	0.00	0.00	0.00	0.00	0.00	0.00	0.00	0.00	0.00	0.00	0.00	0.00	0.00	0.00	0.00	0.00	0.00	0.00	0.00
Genus	Arthrobacter_A	0.00	0.00	0.00	0.00	0.00	0.00	0.00	0.00	0.00	0.00	0.00	0.00	0.00	0.00	0.00	0.00	0.00	0.00	0.00	0.00	0.00	0.00	0.00	0.00	0.00	0.00	0.00	0.00	0.00	0.00	0.00	0.00	0.00	0.00	0.00	0.00	0.00	0.00	0.00	0.00	0.00	0.00	0.00	0.00	0.00	0.00	0.00	0.00
Genus	Mesorhizobium	0.00	0.00	0.00	0.00	0.00	0.00	0.00	0.00	0.00	0.00	0.00	0.00	0.00	0.00	0.00	0.00	0.00	0.00	0.00	0.01	0.00	0.00	0.00	0.00	0.00	0.00	0.00	0.00	0.00	0.00	0.00	0.00	0.00	0.00	0.00	0.00	0.00	0.00	0.00	0.00	0.00	0.00	0.00	0.00	0.00	0.00	0.00	0.00
Genus	Sphingomonas_A	0.00	0.00	0.00	0.00	0.00	0.00	0.00	0.00	0.00	0.00	0.00	0.00	0.00	0.00	0.02	0.00	0.00	0.00	0.00	0.00	0.00	0.00	0.00	0.00	0.00	0.00	0.00	0.00	0.00	0.00	0.01	0.00	0.00	0.00	0.00	0.00	0.00	0.00	0.00	0.00	0.00	0.00	0.00	0.00	0.00	0.00	0.00	0.00
Genus	Pseudoscardovia	0.00	0.00	0.00	0.00	0.00	0.00	0.00	0.00	0.00	0.00	0.00	0.00	0.00	0.00	0.00	0.00	0.00	0.00	0.00	0.00	0.00	0.00	0.00	0.00	0.00	0.00	0.00	0.00	0.00	0.00	0.00	0.00	0.00	0.00	0.00	0.00	0.00	0.00	0.00	0.00	0.00	0.00	0.00	0.00	0.00	0.00	0.00	0.00
Genus	Paraprevotella	0.00	0.00	0.00	0.00	0.00	0.00	0.00	0.00	0.00	0.00	0.00	0.00	0.00	0.00	0.00	0.00	0.00	0.00	0.00	0.00	0.00	0.00	0.01	0.00	0.00	0.00	0.00	0.00	0.00	0.00	0.00	0.00	0.00	0.00	0.00	0.00	0.00	0.00	0.00	0.00	0.00	0.00	0.00	0.00	0.00	0.00	0.00	0.00
Genus	CAG-462	0.00	0.00	0.00	0.00	0.00	0.00	0.00	0.00	0.00	0.00	0.00	0.01	0.01	0.01	0.00	0.00	0.00	0.00	0.00	0.00	0.00	0.00	0.00	0.00	0.00	0.00	0.00	0.00	0.00	0.00	0.00	0.00	0.00	0.00	0.00	0.00	0.00	0.00	0.00	0.00	0.00	0.00	0.00	0.00	0.00	0.00	0.00	0.00
Genus	51-20	0.00	0.00	0.00	0.00	0.00	0.00	0.00	0.00	0.00	0.00	0.00	0.00	0.00	0.00	0.00	0.00	0.00	0.00	0.00	0.00	0.00	0.00	0.00	0.00	0.00	0.00	0.00	0.00	0.00	0.00	0.00	0.00	0.00	0.00	0.00	0.00	0.00	0.00	0.00	0.00	0.00	0.00	0.00	0.00	0.00	0.00	0.00	0.00
Genus	Parasutterella	0.00	0.00	0.00	0.00	0.00	0.00	0.00	0.00	0.00	0.00	0.00	0.00	0.00	0.00	0.00	0.00	0.00	0.00	0.00	0.00	0.00	0.00	0.00	0.00	0.00	0.00	0.00	0.00	0.00	0.00	0.00	0.00	0.00	0.00	0.00	0.00	0.00	0.00	0.00	0.00	0.00	0.00	0.00	0.00	0.00	0.00	0.00	0.00
Genus	Mycoplasmopsis	0.00	0.00	0.00	0.00	0.00	0.00	0.00	0.00	0.00	0.00	0.00	0.00	0.00	0.00	0.00	0.00	0.00	0.00	0.00	0.00	0.00	0.00	0.00	0.00	0.00	0.00	0.00	0.00	0.00	0.00	0.00	0.00	0.00	0.00	0.00	0.00	0.00	0.00	0.00	0.00	0.00	0.00	0.00	0.00	0.00	0.00	0.00	0.00
Genus	Globicatella	0.00	0.00	0.00	0.00	0.00	0.00	0.00	0.00	0.00	0.00	0.00	0.00	0.00	0.00	0.00	0.00	0.00	0.00	0.00	0.00	0.00	0.00	0.00	0.00	0.00	0.00	0.00	0.00	0.00	0.00	0.00	0.00	0.00	0.00	0.00	0.00	0.00	0.00	0.00	0.00	0.00	0.00	0.00	0.00	0.00	0.00	0.00	0.00
Genus	Bergeyella	0.00	0.00	0.00	0.00	0.00	0.00	0.00	0.00	0.00	0.00	0.00	0.00	0.00	0.00	0.00	0.00	0.00	0.00	0.00	0.00	0.00	0.00	0.00	0.00	0.00	0.00	0.00	0.00	0.00	0.00	0.00	0.00	0.00	0.00	0.00	0.00	0.00	0.00	0.00	0.00	0.00	0.00	0.00	0.00	0.00	0.00	0.00	0.00
Genus	Longicatena	0.00	0.00	0.00	0.00	0.00	0.00	0.00	0.00	0.00	0.00	0.00	0.00	0.00	0.00	0.00	0.00	0.00	0.00	0.00	0.00	0.00	0.00	0.00	0.00	0.00	0.00	0.00	0.00	0.00	0.00	0.00	0.00	0.00	0.00	0.00	0.00	0.00	0.00	0.00	0.00	0.00	0.00	0.00	0.00	0.00	0.00	0.00	0.00
Genus	Filifactor	0.00	0.00	0.00	0.00	0.00	0.00	0.00	0.00	0.00	0.00	0.00	0.00	0.00	0.00	0.00	0.00	0.00	0.00	0.00	0.00	0.00	0.00	0.00	0.00	0.00	0.00	0.00	0.00	0.00	0.00	0.00	0.00	0.00	0.00	0.00	0.00	0.00	0.00	0.00	0.00	0.00	0.00	0.00	0.00	0.00	0.00	0.00	0.00
Genus	Williamwhitmania	0.00	0.00	0.00	0.00	0.00	0.00	0.00	0.00	0.00	0.00	0.00	0.00	0.00	0.00	0.00	0.00	0.00	0.00	0.00	0.00	0.00	0.00	0.00	0.00	0.00	0.00	0.00	0.00	0.00	0.00	0.00	0.00	0.00	0.00	0.00	0.00	0.00	0.00	0.00	0.00	0.00	0.00	0.00	0.00	0.00	0.00	0.00	0.00
Genus	Unclassified Unclassified	1.21	1.72	1.88	1.16	0.48	1.93	0.62	2.09	0.76	0.44	4.08	1.01	3.97	0.23	1.45	0.19	0.54	1.20	0.95	0.38	1.45	0.74	0.55	1.04	3.29	0.91	1.75	0.82	0.47	0.13	0.14	0.12	0.25	0.25	0.55	0.56	0.79	0.67	0.26	0.44	0.29	0.11	0.36	0.32	0.37	0.29	0.49	0.33
Species	Lactobacillus iners	0.02	0.01	0.06	0.09	35.65	10.75	0.23	5.22	73.51	91.01	0.05	0.00	0.00	0.01	0.01	0.01	0.01	0.01	0.05	0.04	0.03	0.07	0.01	0.01	0.02	0.01	0.02	0.02	0.02	0.01	98.03	97.93	99.61	99.58	0.02	0.01	0.01	0.01	84.17	11.24	0.02	93.99	9.04	0.01	0.01	0.01	0.05	0.01
Species	Lactobacillus crispatus	0.13	0.06	0.01	0.01	63.49	80.50	98.30	79.59	0.01	0.02	10.21	94.98	84.95	92.83	90.06	97.55	75.17	60.66	4.00	0.01	0.01	0.01	92.49	89.27	92.58	95.36	32.45	98.53	99.42	99.52	0.02	0.01	0.01	0.00	92.05	97.79	95.93	95.82	15.14	87.25	99.36	2.87	71.87	83.41	98.73	99.31	69.69	74.83
Species	Lactobacillus gasseri	0.00	0.00	0.00	0.00	0.06	3.58	0.16	1.21	1.39	0.95	10.48	0.91	0.88	0.89	8.28	2.23	24.21	37.69	27.38	52.72	91.87	85.99	0.50	0.83	0.67	0.10	1.42	0.00	0.00	0.00	0.01	0.00	0.00	0.00	0.00	0.00	0.00	0.00	0.00	0.00	0.00	0.01	0.00	0.22	0.03	0.01	0.00	0.00
Species	Bifidobacterium Unclassified	3.78	0.00	0.04	0.02	0.01	0.01	0.00	0.02	0.02	0.02	0.08	0.00	0.00	0.04	0.01	0.00	0.01	0.00	0.05	0.48	0.11	4.28	0.00	0.00	0.01	0.00	57.65	0.28	0.03	0.18	1.42	1.61	0.00	0.00	0.00	0.00	0.00	0.00	0.01	0.00	0.00	0.18	0.00	12.39	0.40	0.13	0.00	0.00
Species	Lactobacillus jensenii	94.70	97.91	97.67	98.43	0.00	0.00	0.01	0.01	0.03	0.01	0.01	0.00	0.00	0.01	0.00	0.00	0.00	0.00	0.00	0.00	0.00	0.00	5.35	8.64	3.13	1.93	0.00	0.00	0.00	0.00	0.00	0.00	0.00	0.00	1.74	1.45	1.60	1.28	0.01	0.00	0.00	2.35	12.59	0.00	0.00	0.00	28.73	16.24
Species	Fannyhessea vaginae	0.00	0.00	0.00	0.00	0.00	0.00	0.00	0.00	0.00	0.01	0.92	0.01	0.00	0.68	0.00	0.00	0.00	0.00	0.00	0.00	0.00	0.00	0.00	0.00	0.00	0.00	0.00	0.00	0.00	0.00	0.00	0.00	0.00	0.00	0.00	0.00	0.00	0.00	0.00	0.00	0.00	0.00	0.00	0.00	0.00	0.00	0.00	0.00
Species	Streptococcus Unclassified	0.00	0.07	0.00	0.00	0.01	0.04	0.00	0.15	16.09	2.80	0.00	0.02	0.28	0.02	0.00	0.00	0.00	0.00	34.50	0.66	0.68	1.50	0.05	0.00	0.01	0.10	0.69	0.00	0.00	0.00	0.00	0.01	0.00	0.00	0.00	0.00	0.00	0.00	0.00	0.01	0.00	0.00	0.00	0.01	0.00	0.00	0.00	0.15
Species	Streptococcus agalactiae	0.00	0.00	0.00	0.00	0.00	0.00	0.00	0.00	0.74	0.00	0.00	0.00	0.00	0.00	0.00	0.00	0.00	0.00	0.00	0.00	0.00	0.00	0.06	0.00	0.01	0.19	1.58	0.00	0.00	0.00	0.00	0.00	0.00	0.00	0.00	0.00	0.00	0.00	0.00	0.00	0.00	0.00	0.00	0.00	0.00	0.00	0.00	0.00
Species	Prevotella Unclassified	0.00	0.01	0.00	0.00	0.01	0.15	0.02	1.02	0.08	0.09	8.74	0.03	0.17	0.26	0.00	0.00	0.00	0.00	0.08	0.09	0.59	0.35	0.02	0.00	0.04	0.20	0.00	0.02	0.00	0.00	0.00	0.01	0.00	0.00	0.00	0.00	0.00	0.00	0.00	0.01	0.01	0.00	0.22	0.01	0.00	0.00	0.00	0.20
Species	Bifidobacterium breve	0.00	0.00	0.00	0.00	0.00	0.00	0.00	0.00	0.00	0.00	1.45	0.00	0.00	0.34	0.00	0.00	0.00	0.00	0.00	0.00	0.00	0.00	0.00	0.00	0.00	0.00	0.00	0.00	0.00	0.00	0.00	0.00	0.00	0.00	0.00	0.00	0.00	0.00	0.00	0.00	0.00	0.00	0.00	0.00	0.00	0.00	0.00	0.00
Species	Escherichia Unclassified	0.01	0.00	0.00	0.00	0.00	0.00	0.00	0.00	0.51	0.16	0.00	0.02	0.04	0.00	0.00	0.00	0.00	0.00	0.50	26.92	0.37	0.20	0.01	0.00	0.00	0.00	1.09	0.00	0.00	0.00	0.00	0.00	0.00	0.00	0.00	0.00	0.00	0.01	0.00	0.03	0.01	0.02	0.02	1.91	0.00	0.00	0.00	0.00
Species	Corynebacterium Unclassified	0.01	0.01	0.00	0.01	0.07	1.09	0.18	4.40	0.17	0.20	0.00	0.13	0.06	0.03	0.00	0.00	0.00	0.00	0.29	0.10	0.06	0.05	0.07	0.00	0.00	0.08	0.00	0.00	0.00	0.01	0.10	0.14	0.05	0.07	0.01	0.00	0.01	0.00	0.00	0.03	0.01	0.02	0.16	0.03	0.01	0.02	0.00	0.01
Species	28L Unclassified	0.00	0.00	0.00	0.00	0.00	0.00	0.00	0.00	0.00	0.00	0.00	0.01	0.03	0.09	0.00	0.00	0.00	0.00	0.00	0.00	0.00	0.00	0.00	0.00	0.00	0.00	0.00	0.00	0.00	0.00	0.00	0.00	0.00	0.00	0.00	0.00	0.00	0.00	0.00	0.00	0.00	0.00	0.00	0.00	0.00	0.00	0.00	0.00
Species	Finegoldia Unclassified	0.00	0.00	0.01	0.01	0.01	0.12	0.01	0.36	0.33	0.18	2.47	0.48	0.18	0.13	0.00	0.00	0.00	0.00	0.34	0.04	0.13	0.13	0.01	0.01	0.02	0.08	0.00	0.00	0.00	0.00	0.02	0.00	0.00	0.00	0.04	0.00	0.01	0.00	0.00	0.11	0.01	0.00	0.57	0.06	0.01	0.01	0.01	0.07
Species	Atlantibacter Unclassified	0.00	0.00	0.00	0.00	0.00	0.00	0.00	0.00	0.36	0.11	0.00	0.01	0.02	0.00	0.00	0.00	0.00	0.00	0.18	11.32	0.12	0.08	0.00	0.00	0.00	0.00	0.67	0.00	0.00	0.00	0.00	0.00	0.00	0.00	0.00	0.00	0.00	0.00	0.00	0.02	0.01	0.02	0.00	0.77	0.00	0.00	0.00	0.00
Species	Lactobacillus delbrueckii	0.00	0.00	0.00	0.00	0.00	0.00	0.00	0.00	0.00	0.00	0.00	0.00	0.00	0.00	0.00	0.00	0.00	0.00	0.00	0.00	0.00	0.00	0.00	0.00	0.00	0.00	0.00	0.00	0.00	0.00	0.00	0.00	0.00	0.00	0.00	0.00	0.00	0.00	0.00	0.00	0.00	0.00	0.00	0.00	0.00	0.00	0.00	0.00
Species	Peptoniphilus_A Unclassified	0.00	0.00	0.01	0.01	0.01	0.18	0.02	0.43	0.30	0.05	3.56	0.10	0.09	0.10	0.00	0.00	0.00	0.00	0.15	0.00	0.22	0.12	0.00	0.00	0.00	0.03	0.02	0.00	0.00	0.00	0.05	0.00	0.00	0.00	0.02	0.00	0.00	0.00	0.00	0.03	0.00	0.00	0.24	0.00	0.00	0.00	0.00	1.14
Species	Streptococcus anginosus_C	0.00	0.00	0.00	0.00	0.00	0.03	0.00	0.08	0.11	0.05	0.00	0.00	0.11	0.00	0.00	0.00	0.00	0.00	17.78	0.35	0.31	0.66	0.00	0.00	0.00	0.00	0.00	0.00	0.00	0.00	0.00	0.00	0.00	0.00	0.00	0.00	0.00	0.01	0.00	0.00	0.00	0.00	0.00	0.00	0.00	0.00	0.00	0.00
Species	Prevotella timonensis_A	0.00	0.01	0.00	0.00	0.00	0.04	0.00	0.28	0.02	0.00	3.03	0.00	0.02	0.01	0.00	0.00	0.00	0.00	0.00	0.00	0.01	0.00	0.01	0.00	0.02	0.03	0.00	0.00	0.00	0.00	0.00	0.00	0.00	0.00	0.00	0.00	0.00	0.00	0.00	0.00	0.00	0.00	0.08	0.00	0.00	0.00	0.00	0.30
Species	Dialister sp001553355	0.00	0.00	0.00	0.00	0.00	0.00	0.00	0.00	0.00	0.00	9.26	0.00	0.00	0.00	0.00	0.00	0.00	0.00	0.00	0.00	0.00	0.00	0.00	0.00	0.00	0.00	0.00	0.00	0.00	0.00	0.00	0.00	0.00	0.00	0.00	0.00	0.00	0.00	0.00	0.00	0.00	0.00	0.00	0.00	0.00	0.00	0.00	0.12
Species	Fannyhessea Unclassified	0.00	0.00	0.00	0.00	0.00	0.00	0.00	0.00	0.00	0.00	0.03	0.00	0.00	0.05	0.00	0.00	0.00	0.00	0.00	0.00	0.00	0.00	0.00	0.00	0.00	0.00	0.00	0.00	0.00	0.00	0.00	0.00	0.00	0.00	0.00	0.00	0.00	0.00	0.00	0.00	0.00	0.00	0.00	0.00	0.00	0.00	0.00	0.00
Species	28L sp000177555	0.00	0.00	0.00	0.00	0.00	0.00	0.00	0.00	0.00	0.00	0.00	0.00	0.00	0.00	0.00	0.00	0.00	0.00	0.00	0.00	0.00	0.00	0.00	0.00	0.00	0.00	0.00	0.00	0.00	0.00	0.00	0.00	0.00	0.00	0.00	0.00	0.00	0.00	0.00	0.00	0.00	0.00	0.00	0.00	0.00	0.00	0.00	0.00
Species	Staphylococcus Unclassified	0.01	0.02	0.01	0.00	0.00	0.08	0.00	0.11	1.05	0.74	0.00	0.28	0.11	0.03	0.01	0.00	0.00	0.00	0.21	0.33	0.02	0.05	0.04	0.02	0.03	0.22	1.88	0.01	0.01	0.06	0.02	0.01	0.00	0.01	0.02	0.00	0.02	0.00	0.01	0.08	0.02	0.03	0.23	0.00	0.00	0.00	0.00	0.02
Species	Veillonella Unclassified	0.00	0.00	0.00	0.00	0.00	0.00	0.00	0.00	0.23	0.39	0.00	0.00	0.00	0.00	0.00	0.00	0.00	0.00	0.02	0.00	0.00	0.00	0.00	0.00	0.00	0.00	0.00	0.00	0.00	0.00	0.00	0.00	0.00	0.00	0.00	0.00	0.00	0.00	0.00	0.00	0.00	0.00	0.00	0.00	0.00	0.00	0.00	0.00
Species	Bifidobacterium infantis	0.00	0.00	0.00	0.00	0.00	0.00	0.00	0.00	0.00	0.00	0.01	0.01	0.04	0.01	0.00	0.00	0.00	0.00	0.52	4.48	0.10	3.25	0.00	0.00	0.00	0.00	0.00	0.00	0.00	0.00	0.00	0.00	0.00	0.00	0.00	0.00	0.00	0.00	0.00	0.00	0.00	0.00	0.00	0.00	0.00	0.00	0.00	0.00
Species	Peptostreptococcus Unclassified	0.00	0.00	0.00	0.00	0.01	0.01	0.00	0.05	0.04	0.00	4.19	0.01	0.01	1.71	0.00	0.00	0.00	0.00	0.00	0.00	0.00	0.00	0.00	0.00	0.00	0.00	0.00	0.00	0.00	0.00	0.00	0.00	0.00	0.00	0.00	0.00	0.00	0.00	0.00	0.01	0.00	0.00	0.00	0.00	0.00	0.00	0.00	0.00
Species	Dialister Unclassified	0.00	0.00	0.00	0.00	0.00	0.07	0.00	0.14	0.01	0.00	1.81	0.02	0.02	0.00	0.00	0.00	0.00	0.00	0.01	0.02	0.02	0.01	0.00	0.00	0.01	0.07	0.00	0.00	0.00	0.00	0.00	0.00	0.00	0.00	0.00	0.00	0.00	0.00	0.00	0.01	0.02	0.00	0.09	0.00	0.00	0.00	0.00	0.11
Species	Bifidobacterium vaginale	0.00	0.00	0.00	0.00	0.00	0.00	0.00	0.00	0.00	0.01	0.00	0.00	0.00	0.00	0.00	0.00	0.00	0.00	0.00	0.00	0.00	0.00	0.00	0.00	0.00	0.00	0.00	0.00	0.00	0.00	0.00	0.00	0.00	0.00	0.00	0.00	0.00	0.00	0.00	0.00	0.00	0.00	0.00	0.00	0.00	0.00	0.00	0.00
Species	Anaerococcus vaginalis_B	0.00	0.00	0.00	0.00	0.00	0.01	0.00	0.07	0.00	0.00	8.56	0.01	0.02	0.04	0.00	0.00	0.00	0.00	0.25	0.01	0.07	0.08	0.00	0.00	0.00	0.00	0.00	0.00	0.00	0.00	0.00	0.00	0.00	0.00	0.00	0.00	0.00	0.00	0.00	0.00	0.00	0.00	0.00	0.00	0.00	0.00	0.00	0.01
Species	Aerococcus christensenii	0.00	0.00	0.00	0.00	0.00	0.00	0.00	0.00	0.00	0.00	0.00	0.00	0.00	0.00	0.00	0.00	0.00	0.00	0.00	0.00	0.00	0.00	0.00	0.00	0.00	0.00	0.00	0.00	0.00	0.00	0.00	0.00	0.00	0.00	0.00	0.00	0.00	0.00	0.00	0.00	0.00	0.00	0.00	0.00	0.00	0.00	0.00	0.00
Species	Clostridium_P sp001403635	0.00	0.00	0.00	0.00	0.00	0.00	0.00	0.00	0.00	0.00	0.00	0.00	0.00	0.00	0.00	0.00	0.00	0.00	0.00	0.00	0.00	0.00	0.02	0.03	0.01	0.35	0.00	0.00	0.00	0.00	0.00	0.00	0.00	0.00	4.24	0.10	1.17	1.63	0.00	0.00	0.00	0.00	0.00	0.00	0.00	0.00	0.00	0.00
Species	Prevotella disiens	0.00	0.00	0.00	0.00	0.00	0.04	0.00	0.13	0.01	0.00	13.53	0.02	0.02	0.64	0.00	0.00	0.00	0.00	0.00	0.01	0.19	0.03	0.00	0.00	0.00	0.00	0.00	0.00	0.00	0.00	0.00	0.00	0.00	0.00	0.00	0.00	0.00	0.00	0.01	0.00	0.02	0.00	0.00	0.00	0.00	0.00	0.00	0.00
Species	Dialister_B micraerophilus	0.00	0.00	0.00	0.00	0.00	0.02	0.00	0.06	0.01	0.01	0.48	0.01	0.01	0.05	0.00	0.00	0.00	0.00	0.97	0.04	0.35	0.31	0.00	0.00	0.00	0.01	0.00	0.00	0.00	0.00	0.00	0.00	0.00	0.00	0.00	0.00	0.00	0.00	0.00	0.03	0.00	0.00	0.04	0.01	0.00	0.00	0.00	0.06
Species	Streptococcus anginosus	0.00	0.00	0.00	0.00	0.00	0.00	0.00	0.00	0.00	0.01	0.00	0.00	0.00	0.00	0.00	0.00	0.00	0.00	0.02	0.00	0.00	0.00	0.00	0.00	0.00	0.00	0.00	0.00	0.00	0.00	0.00	0.00	0.00	0.00	0.00	0.00	0.00	0.00	0.00	0.00	0.00	0.00	0.00	0.00	0.00	0.00	0.00	0.00
Species	Lachnospiraceae Unclassified Unclassified	0.00	0.00	0.00	0.00	0.01	0.04	0.01	0.09	0.14	0.00	3.07	0.11	1.36	0.15	0.00	0.00	0.00	0.00	3.88	0.11	0.11	0.54	0.03	0.00	0.00	0.00	0.00	0.01	0.00	0.00	0.00	0.00	0.00	0.00	0.00	0.00	0.00	0.00	0.00	0.02	0.00	0.00	0.00	0.00	0.00	0.00	0.00	0.01
Species	Gemella asaccharolytica	0.00	0.00	0.00	0.00	0.00	0.00	0.00	0.00	0.01	0.00	0.00	0.00	0.00	0.00	0.00	0.00	0.00	0.00	0.00	0.00	0.00	0.00	0.00	0.00	0.00	0.00	0.00	0.00	0.00	0.00	0.00	0.00	0.00	0.00	0.00	0.00	0.00	0.00	0.00	0.00	0.00	0.00	0.00	0.00	0.00	0.00	0.00	0.00
Species	Sneathia Unclassified	0.00	0.00	0.00	0.00	0.00	0.00	0.00	0.00	0.00	0.00	0.00	0.00	0.00	0.00	0.00	0.00	0.00	0.00	0.00	0.00	0.00	0.00	0.00	0.00	0.00	0.00	0.00	0.00	0.00	0.00	0.00	0.00	0.00	0.00	0.00	0.00	0.00	0.00	0.00	0.00	0.00	0.00	0.00	0.00	0.00	0.00	0.00	0.00
Species	Campylobacter_B Unclassified	0.00	0.00	0.00	0.00	0.01	0.10	0.01	0.12	0.00	0.01	0.58	0.01	0.00	0.00	0.00	0.00	0.00	0.00	0.04	0.00	0.00	0.00	0.00	0.00	0.00	0.00	0.00	0.00	0.00	0.00	0.01	0.00	0.00	0.00	0.00	0.00	0.00	0.00	0.00	0.00	0.00	0.00	0.06	0.00	0.00	0.00	0.00	0.03
Species	KA00274 Unclassified	0.00	0.00	0.00	0.00	0.00	0.00	0.00	0.00	0.00	0.00	0.00	0.00	0.00	0.00	0.00	0.00	0.00	0.00	0.00	0.00	0.00	0.00	0.00	0.00	0.00	0.00	0.00	0.00	0.00	0.00	0.00	0.00	0.00	0.00	0.00	0.00	0.00	0.00	0.00	0.00	0.00	0.00	0.00	0.00	0.00	0.00	0.00	0.00
Species	Ureaplasma parvum	0.00	0.00	0.00	0.00	0.00	0.00	0.00	0.00	0.18	0.30	0.00	0.00	0.00	0.00	0.00	0.00	0.00	0.00	0.00	0.00	0.00	0.00	0.00	0.00	0.00	0.00	0.00	0.00	0.00	0.00	0.00	0.00	0.00	0.00	0.00	0.00	0.00	0.00	0.00	0.00	0.00	0.03	0.00	0.00	0.00	0.00	0.19	0.03
Species	Prevotella bivia	0.01	0.00	0.00	0.00	0.00	0.00	0.00	0.00	0.00	0.00	0.08	0.00	0.00	0.00	0.00	0.00	0.00	0.00	0.08	0.02	0.49	0.39	0.00	0.00	0.00	0.06	0.00	0.00	0.00	0.00	0.00	0.00	0.00	0.00	0.00	0.00	0.00	0.00	0.00	0.10	0.00	0.00	0.01	0.02	0.00	0.00	0.00	0.00
Species	Bacteroides_F Unclassified	0.00	0.00	0.00	0.00	0.00	0.00	0.00	0.00	0.00	0.00	0.00	0.00	0.00	0.00	0.00	0.00	0.00	0.00	0.00	0.00	0.00	0.00	0.00	0.00	0.00	0.00	0.00	0.00	0.00	0.00	0.00	0.00	0.00	0.00	0.00	0.00	0.00	0.00	0.00	0.00	0.00	0.00	0.00	0.00	0.00	0.00	0.00	0.00
Species	Streptococcus pyogenes	0.00	0.00	0.00	0.00	0.00	0.00	0.00	0.00	0.00	0.00	0.00	0.00	0.00	0.00	0.00	0.00	0.00	0.00	0.00	0.00	0.00	0.00	0.00	0.00	0.00	0.00	0.00	0.00	0.00	0.00	0.00	0.00	0.00	0.00	0.00	0.00	0.00	0.00	0.00	0.00	0.00	0.00	0.00	0.00	0.00	0.00	0.00	0.00
Species	Anaerococcus Unclassified	0.00	0.00	0.00	0.00	0.01	0.08	0.00	0.16	0.46	0.07	0.24	0.05	0.07	0.01	0.00	0.00	0.00	0.00	0.05	0.00	0.01	0.00	0.00	0.00	0.00	0.00	0.00	0.00	0.00	0.00	0.03	0.00	0.00	0.00	0.00	0.00	0.00	0.00	0.00	0.03	0.00	0.00	0.02	0.00	0.00	0.00	0.00	0.01
Species	Anaerococcus tetradius	0.00	0.00	0.00	0.00	0.00	0.00	0.00	0.00	0.01	0.00	0.00	0.00	0.00	0.00	0.00	0.00	0.00	0.00	0.00	0.00	0.00	0.00	0.01	0.00	0.00	0.00	0.00	0.00	0.00	0.00	0.00	0.00	0.00	0.00	0.00	0.00	0.00	0.00	0.00	0.00	0.00	0.00	0.01	0.00	0.00	0.00	0.00	0.00
Species	Ureaplasma urealyticum	0.00	0.00	0.00	0.00	0.00	0.00	0.00	0.00	0.00	0.00	0.00	0.00	0.00	0.00	0.00	0.00	0.00	0.00	0.00	0.00	0.00	0.00	0.00	0.00	0.00	0.00	0.00	0.00	0.00	0.00	0.00	0.00	0.00	0.00	0.00	0.00	0.00	0.00	0.00	0.00	0.00	0.00	0.00	0.00	0.00	0.00	0.16	0.02
Species	Alloscardovia omnicolens	0.00	0.00	0.00	0.00	0.00	0.00	0.00	0.00	0.00	0.00	0.00	0.00	0.00	0.01	0.00	0.00	0.00	0.00	0.00	0.04	0.08	0.27	0.00	0.00	0.00	0.00	0.00	0.00	0.00	0.00	0.00	0.00	0.00	0.00	0.00	0.00	0.00	0.00	0.00	0.00	0.00	0.00	0.00	0.00	0.00	0.00	0.00	0.00
Species	Parvimonas sp001552895	0.00	0.00	0.00	0.00	0.00	0.00	0.00	0.00	0.00	0.00	0.00	0.00	0.00	0.00	0.00	0.00	0.00	0.00	0.00	0.00	0.00	0.00	0.00	0.00	0.00	0.00	0.00	0.00	0.00	0.00	0.00	0.00	0.00	0.00	0.00	0.00	0.00	0.00	0.00	0.00	0.00	0.00	0.00	0.00	0.00	0.00	0.00	0.00
Species	Prevotella multiformis	0.00	0.00	0.00	0.00	0.00	0.00	0.00	0.00	0.00	0.00	0.00	0.00	0.00	0.00	0.00	0.00	0.00	0.00	0.00	0.00	0.00	0.00	0.00	0.00	0.00	0.00	0.00	0.00	0.00	0.00	0.00	0.00	0.00	0.00	0.00	0.00	0.00	0.00	0.00	0.00	0.00	0.00	0.00	0.00	0.00	0.00	0.00	0.00
Species	Corynebacterium coyleae	0.00	0.00	0.00	0.00	0.00	0.03	0.01	0.28	0.00	0.00	0.00	0.00	0.00	0.00	0.00	0.00	0.00	0.00	0.00	0.00	0.00	0.00	0.00	0.00	0.00	0.00	0.00	0.00	0.00	0.00	0.00	0.00	0.00	0.01	0.00	0.00	0.00	0.00	0.00	0.00	0.00	0.00	0.00	0.00	0.00	0.00	0.00	0.00
Species	Bifidobacterium bifidum	0.00	0.00	0.00	0.00	0.00	0.00	0.00	0.00	0.00	0.00	0.00	0.00	0.03	0.00	0.00	0.00	0.00	0.00	6.13	0.58	0.91	0.41	0.01	0.00	0.00	0.00	0.00	0.00	0.00	0.00	0.00	0.00	0.00	0.00	0.00	0.00	0.00	0.00	0.00	0.00	0.00	0.00	0.00	0.00	0.00	0.00	0.00	0.00
Species	Lawsonella Unclassified	0.00	0.00	0.00	0.01	0.00	0.07	0.01	0.11	0.03	0.09	0.23	0.02	0.01	0.02	0.00	0.00	0.00	0.00	0.05	0.02	0.05	0.03	0.00	0.00	0.00	0.00	0.00	0.00	0.00	0.00	0.00	0.00	0.00	0.00	0.00	0.00	0.00	0.01	0.00	0.00	0.01	0.00	0.04	0.01	0.00	0.00	0.00	0.00
Species	Anaerococcus lactolyticus	0.00	0.00	0.00	0.00	0.00	0.00	0.00	0.00	0.02	0.00	10.09	0.00	0.00	0.01	0.00	0.00	0.00	0.00	0.00	0.00	0.00	0.00	0.00	0.00	0.00	0.00	0.00	0.00	0.00	0.00	0.00	0.00	0.00	0.00	0.00	0.00	0.00	0.00	0.00	0.00	0.00	0.00	0.00	0.00	0.00	0.00	0.00	0.11
Species	Bifidobacterium vaginale_A	0.00	0.00	0.00	0.00	0.00	0.00	0.00	0.00	0.00	0.00	0.00	0.00	0.00	0.00	0.00	0.00	0.00	0.00	0.00	0.00	0.00	0.00	0.00	0.00	0.00	0.00	0.00	0.00	0.00	0.00	0.00	0.00	0.00	0.00	0.00	0.00	0.00	0.00	0.00	0.00	0.00	0.00	0.00	0.00	0.00	0.00	0.00	0.00
Species	Simonsiella Unclassified	0.06	0.03	0.11	0.00	0.00	0.00	0.00	0.00	0.00	0.00	0.00	0.00	0.00	0.01	0.00	0.00	0.00	0.00	0.00	0.00	0.00	0.00	0.00	0.00	0.00	0.00	0.02	0.02	0.01	0.03	0.00	0.02	0.00	0.01	0.01	0.01	0.06	0.01	0.00	0.00	0.00	0.01	0.17	0.00	0.01	0.00	0.00	0.00
Species	Limosilactobacillus reuteri_D	0.00	0.01	0.00	0.00	0.00	0.00	0.00	0.00	0.00	0.00	0.00	0.00	0.00	0.00	0.00	0.00	0.00	0.00	0.00	0.00	0.00	0.00	0.00	0.00	0.00	0.00	0.00	0.00	0.00	0.00	0.00	0.00	0.00	0.00	0.00	0.00	0.00	0.00	0.00	0.00	0.00	0.14	1.60	0.02	0.20	0.11	0.25	0.16
Species	Limosilactobacillus vaginalis_A	0.00	0.00	0.00	0.00	0.00	0.00	0.00	0.00	0.00	0.00	0.00	0.00	0.00	0.00	0.00	0.00	0.00	0.00	0.00	0.00	0.00	0.00	0.00	0.00	0.00	0.00	0.00	0.00	0.00	0.00	0.00	0.00	0.00	0.00	0.00	0.00	0.00	0.00	0.00	0.00	0.00	0.10	1.39	0.02	0.10	0.07	0.32	0.25
Species	1XD42-69 Unclassified	0.00	0.00	0.00	0.00	0.01	0.00	0.01	0.10	0.00	0.00	0.00	0.31	1.96	0.17	0.00	0.00	0.00	0.00	0.10	0.00	0.00	0.00	0.03	0.00	0.00	0.00	0.00	0.02	0.00	0.00	0.00	0.00	0.00	0.00	0.00	0.00	0.00	0.00	0.00	0.00	0.00	0.00	0.01	0.02	0.00	0.00	0.00	0.00
Species	DNF00809 sp001552935	0.00	0.00	0.00	0.00	0.00	0.00	0.00	0.00	0.00	0.00	0.00	0.00	0.00	0.00	0.00	0.00	0.00	0.00	0.00	0.00	0.00	0.00	0.00	0.00	0.00	0.00	0.00	0.00	0.00	0.00	0.00	0.00	0.00	0.00	0.00	0.00	0.00	0.00	0.00	0.00	0.00	0.00	0.00	0.00	0.00	0.00	0.00	0.00
Species	Finegoldia magna_H	0.00	0.00	0.00	0.00	0.00	0.04	0.00	0.11	0.10	0.05	0.75	0.03	0.03	0.02	0.00	0.00	0.00	0.00	0.03	0.00	0.00	0.00	0.00	0.00	0.00	0.00	0.00	0.00	0.00	0.00	0.00	0.00	0.00	0.00	0.00	0.00	0.00	0.00	0.00	0.01	0.00	0.00	0.03	0.00	0.00	0.00	0.00	0.00
Species	Ezakiella Unclassified	0.00	0.00	0.00	0.00	0.00	0.02	0.01	0.02	0.05	0.01	0.00	0.03	0.01	0.05	0.00	0.00	0.00	0.00	0.00	0.01	0.06	0.05	0.01	0.00	0.00	0.02	0.00	0.00	0.00	0.00	0.00	0.00	0.00	0.00	0.00	0.00	0.00	0.00	0.00	0.00	0.00	0.00	0.00	0.00	0.00	0.00	0.00	1.03
Species	Coprococcus Unclassified	0.00	0.00	0.00	0.00	0.01	0.00	0.00	0.01	0.00	0.00	0.00	0.00	0.00	0.00	0.00	0.00	0.00	0.00	0.00	0.00	0.00	0.00	0.00	0.00	0.00	0.00	0.00	0.00	0.00	0.00	0.00	0.00	0.00	0.00	0.00	0.00	0.00	0.00	0.00	0.00	0.00	0.00	0.00	0.05	0.00	0.00	0.00	0.00
Species	Faecalibacterium Unclassified	0.00	0.00	0.00	0.00	0.01	0.00	0.02	0.14	0.00	0.00	0.00	0.03	0.48	0.02	0.00	0.00	0.00	0.00	0.03	0.00	0.00	0.00	0.05	0.01	0.00	0.00	0.00	0.01	0.00	0.00	0.00	0.00	0.00	0.00	0.00	0.00	0.00	0.00	0.00	0.01	0.00	0.00	0.00	0.01	0.00	0.00	0.00	0.00
Species	Fenollaria Unclassified	0.00	0.00	0.00	0.00	0.00	0.01	0.01	0.05	0.00	0.00	0.05	0.00	0.00	0.00	0.00	0.00	0.00	0.00	0.01	0.00	0.00	0.02	0.00	0.00	0.00	0.00	0.00	0.00	0.00	0.00	0.00	0.00	0.00	0.00	0.00	0.00	0.00	0.00	0.01	0.01	0.01	0.00	0.00	0.00	0.00	0.00	0.00	1.17
Species	Neisseriaceae Unclassified Unclassified	0.03	0.02	0.06	0.01	0.00	0.00	0.00	0.00	0.00	0.00	0.00	0.00	0.00	0.00	0.00	0.00	0.00	0.00	0.00	0.00	0.00	0.00	0.00	0.00	0.00	0.00	0.00	0.01	0.01	0.01	0.00	0.00	0.00	0.00	0.00	0.00	0.02	0.01	0.00	0.00	0.00	0.00	0.08	0.00	0.00	0.00	0.00	0.00
Species	Limosilactobacillus coleohominis	0.00	0.00	0.00	0.00	0.00	0.00	0.00	0.00	0.00	0.00	0.00	0.00	0.00	0.00	0.00	0.00	0.00	0.00	0.00	0.00	0.00	0.00	0.00	0.00	0.00	0.00	0.00	0.00	0.00	0.00	0.00	0.00	0.00	0.00	0.00	0.00	0.00	0.00	0.35	0.34	0.15	0.00	0.00	0.00	0.00	0.00	0.00	0.00
Species	Streptococcus constellatus	0.00	0.00	0.00	0.00	0.00	0.00	0.00	0.00	0.00	0.00	0.00	0.00	0.00	0.00	0.00	0.00	0.00	0.00	0.00	0.00	0.00	0.00	0.00	0.00	0.00	0.00	0.00	0.00	0.00	0.00	0.00	0.00	0.00	0.00	0.00	0.00	0.00	0.00	0.00	0.00	0.00	0.00	0.00	0.00	0.00	0.00	0.00	0.00
Species	Fusobacterium_C gonidiaformans	0.00	0.00	0.00	0.00	0.00	0.00	0.00	0.00	0.00	0.00	0.00	0.00	0.00	0.00	0.00	0.00	0.00	0.00	0.00	0.00	0.00	0.00	0.00	0.00	0.00	0.00	0.00	0.00	0.00	0.00	0.00	0.00	0.00	0.00	0.00	0.00	0.00	0.00	0.00	0.00	0.00	0.00	0.00	0.00	0.00	0.00	0.00	0.00
Species	Porphyromonas uenonis_A	0.00	0.00	0.00	0.00	0.00	0.00	0.00	0.01	0.00	0.00	0.00	0.00	0.00	0.00	0.00	0.00	0.00	0.00	0.00	0.00	0.00	0.01	0.00	0.00	0.00	0.00	0.00	0.00	0.00	0.00	0.00	0.00	0.00	0.00	0.00	0.00	0.00	0.00	0.00	0.00	0.00	0.00	0.00	0.00	0.00	0.00	0.00	0.10
Species	Corynebacterium sp001767255	0.00	0.00	0.00	0.00	0.00	0.02	0.00	0.12	0.03	0.02	0.00	0.00	0.00	0.00	0.00	0.00	0.00	0.00	0.01	0.00	0.00	0.00	0.00	0.00	0.00	0.00	0.00	0.00	0.00	0.00	0.00	0.00	0.00	0.00	0.00	0.00	0.00	0.00	0.00	0.00	0.00	0.00	0.00	0.00	0.00	0.00	0.00	0.00
Species	Peptoniphilus_A lacrimalis	0.00	0.00	0.00	0.00	0.00	0.00	0.01	0.04	0.00	0.00	0.10	0.00	0.00	0.03	0.00	0.00	0.00	0.00	0.00	0.00	0.03	0.00	0.00	0.00	0.00	0.01	0.00	0.00	0.00	0.00	0.00	0.00	0.00	0.00	0.00	0.00	0.00	0.00	0.00	0.00	0.00	0.00	0.00	0.00	0.00	0.00	0.00	0.24
Species	Lelliottia Unclassified	0.00	0.00	0.00	0.00	0.00	0.00	0.00	0.00	0.00	0.00	0.00	0.00	0.00	0.02	0.01	0.00	0.03	0.02	0.00	0.01	0.00	0.00	0.00	0.00	0.00	0.00	0.00	0.00	0.00	0.00	0.00	0.00	0.00	0.00	0.00	0.00	0.00	0.00	0.00	0.00	0.00	0.00	0.00	0.00	0.00	0.00	0.00	0.00
Species	Anaerococcus sp900258475	0.00	0.00	0.00	0.00	0.01	0.05	0.00	0.12	0.39	0.04	0.07	0.00	0.00	0.00	0.00	0.00	0.00	0.00	0.06	0.00	0.00	0.00	0.00	0.00	0.00	0.00	0.00	0.00	0.00	0.00	0.06	0.00	0.00	0.00	0.00	0.00	0.00	0.00	0.00	0.00	0.00	0.00	0.00	0.00	0.00	0.00	0.00	0.00
Species	Mobiluncus curtisii	0.00	0.00	0.00	0.00	0.00	0.00	0.00	0.02	0.00	0.00	0.00	0.00	0.00	0.00	0.00	0.00	0.00	0.00	0.00	0.00	0.00	0.00	0.00	0.00	0.00	0.00	0.00	0.00	0.00	0.00	0.00	0.00	0.00	0.00	0.00	0.00	0.00	0.00	0.00	0.00	0.00	0.00	0.00	0.00	0.00	0.00	0.00	0.00
Species	Anaerococcus senegalensis	0.00	0.00	0.00	0.00	0.00	0.00	0.00	0.00	0.04	0.03	0.00	0.10	0.02	0.00	0.00	0.00	0.00	0.00	0.00	0.00	0.00	0.01	0.00	0.00	0.00	0.00	0.00	0.00	0.00	0.00	0.00	0.00	0.00	0.00	0.00	0.00	0.00	0.00	0.00	0.00	0.00	0.00	0.00	0.00	0.00	0.00	0.00	0.00
Species	Fusobacterium Unclassified	0.00	0.00	0.00	0.00	0.00	0.01	0.00	0.10	0.01	0.01	0.00	0.00	0.00	0.00	0.00	0.00	0.00	0.00	0.33	0.02	0.53	0.03	0.00	0.00	0.00	0.02	0.00	0.00	0.00	0.00	0.00	0.01	0.00	0.00	0.00	0.00	0.00	0.00	0.00	0.00	0.00	0.00	0.00	0.00	0.00	0.00	0.00	0.00
Species	Actinobaculum massiliense	0.00	0.00	0.00	0.00	0.00	0.00	0.00	0.00	0.00	0.00	0.00	0.00	0.00	0.00	0.00	0.00	0.00	0.00	0.00	0.00	0.00	0.00	0.00	0.00	0.00	0.00	0.00	0.00	0.00	0.00	0.00	0.00	0.00	0.00	0.00	0.00	0.00	0.00	0.00	0.00	0.00	0.00	0.00	0.00	0.00	0.00	0.00	0.00
Species	Anaerococcus mediterraneensis	0.00	0.00	0.00	0.00	0.00	0.01	0.00	0.03	0.02	0.00	0.07	0.00	0.00	0.00	0.00	0.00	0.00	0.00	0.00	0.00	0.00	0.00	0.00	0.00	0.00	0.00	0.00	0.00	0.00	0.00	0.00	0.00	0.00	0.00	0.00	0.00	0.00	0.00	0.00	0.00	0.00	0.00	0.02	0.00	0.00	0.00	0.00	0.00
Species	Peptoniphilus_C coxii	0.00	0.00	0.00	0.00	0.00	0.01	0.00	0.02	0.04	0.00	0.34	0.00	0.00	0.00	0.00	0.00	0.00	0.00	0.03	0.00	0.06	0.05	0.00	0.00	0.00	0.00	0.00	0.00	0.00	0.00	0.01	0.00	0.00	0.00	0.00	0.00	0.00	0.00	0.00	0.00	0.00	0.00	0.00	0.00	0.00	0.00	0.00	0.04
Species	Anaerococcus hydrogenalis	0.00	0.00	0.00	0.00	0.00	0.00	0.00	0.01	0.46	0.05	0.01	0.00	0.00	0.00	0.00	0.00	0.00	0.00	0.00	0.00	0.00	0.00	0.00	0.00	0.00	0.00	0.00	0.00	0.00	0.00	0.00	0.00	0.00	0.00	0.00	0.00	0.00	0.00	0.00	0.00	0.00	0.00	0.00	0.00	0.00	0.00	0.00	0.00
Species	Bacteroides Unclassified	0.00	0.00	0.00	0.00	0.00	0.00	0.00	0.04	0.00	0.00	0.00	0.03	0.33	0.03	0.00	0.00	0.00	0.00	0.02	0.00	0.00	0.00	0.02	0.00	0.00	0.00	0.00	0.00	0.00	0.00	0.00	0.00	0.00	0.00	0.00	0.00	0.00	0.00	0.00	0.00	0.00	0.00	0.00	0.02	0.00	0.00	0.00	0.00
Species	Mobiluncus Unclassified	0.00	0.00	0.00	0.00	0.00	0.00	0.00	0.00	0.00	0.00	0.00	0.00	0.00	0.00	0.00	0.00	0.00	0.00	0.02	0.00	0.00	0.00	0.00	0.00	0.00	0.00	0.00	0.00	0.00	0.00	0.00	0.00	0.00	0.00	0.00	0.00	0.00	0.00	0.00	0.00	0.00	0.00	0.00	0.00	0.00	0.00	0.00	0.22
Species	Corynebacterium aurimucosum_C	0.00	0.03	0.00	0.00	0.00	0.01	0.00	0.00	0.01	0.00	0.00	0.00	0.00	0.00	0.00	0.00	0.00	0.00	0.01	0.03	0.00	0.01	0.05	0.00	0.00	0.04	0.00	0.00	0.00	0.00	0.00	0.00	0.00	0.00	0.00	0.00	0.00	0.00	0.00	0.00	0.00	0.00	0.05	0.01	0.01	0.00	0.00	0.00
Species	Blautia_A Unclassified	0.00	0.00	0.00	0.00	0.01	0.00	0.00	0.04	0.00	0.00	0.02	0.04	0.28	0.02	0.00	0.00	0.00	0.00	0.01	0.00	0.00	0.00	0.03	0.00	0.01	0.00	0.00	0.01	0.00	0.00	0.00	0.00	0.00	0.00	0.00	0.00	0.00	0.00	0.00	0.02	0.00	0.00	0.00	0.01	0.00	0.00	0.00	0.00
Species	Metamycoplasma hominis	0.00	0.00	0.00	0.00	0.00	0.00	0.00	0.00	0.00	0.00	0.00	0.00	0.00	0.00	0.00	0.00	0.00	0.00	0.00	0.00	0.00	0.00	0.00	0.00	0.00	0.00	0.00	0.00	0.00	0.00	0.00	0.00	0.00	0.00	0.00	0.00	0.00	0.00	0.00	0.00	0.00	0.00	0.00	0.00	0.00	0.00	0.00	0.00
Species	Clostridium_P Unclassified	0.00	0.00	0.00	0.00	0.00	0.00	0.00	0.00	0.00	0.00	0.00	0.00	0.00	0.00	0.00	0.00	0.00	0.00	0.00	0.00	0.00	0.00	0.00	0.01	0.00	0.07	0.00	0.00	0.00	0.00	0.00	0.00	0.00	0.00	1.16	0.04	0.33	0.39	0.00	0.00	0.00	0.00	0.00	0.00	0.00	0.00	0.00	0.00
Species	Enterobacteriaceae Unclassified Unclassified	0.00	0.00	0.00	0.00	0.00	0.00	0.00	0.00	0.00	0.00	0.00	0.00	0.00	0.00	0.00	0.00	0.00	0.00	0.00	0.37	0.05	0.06	0.00	0.00	0.00	0.00	0.00	0.00	0.00	0.00	0.00	0.00	0.00	0.00	0.00	0.00	0.00	0.00	0.00	0.00	0.00	0.00	0.00	0.00	0.00	0.00	0.00	0.00
Species	Veillonella atypica	0.00	0.00	0.00	0.00	0.00	0.00	0.00	0.00	0.14	0.10	0.00	0.00	0.00	0.00	0.00	0.00	0.00	0.00	0.02	0.00	0.00	0.00	0.00	0.00	0.00	0.00	0.00	0.00	0.00	0.00	0.00	0.00	0.00	0.00	0.00	0.00	0.00	0.00	0.00	0.00	0.00	0.00	0.00	0.00	0.00	0.00	0.00	0.00
Species	Clostridium Unclassified	0.00	0.00	0.00	0.00	0.00	0.00	0.00	0.00	0.00	0.00	0.00	0.00	0.00	0.00	0.00	0.00	0.00	0.00	0.00	0.00	0.00	0.00	0.00	0.00	0.00	0.00	0.00	0.00	0.00	0.00	0.00	0.00	0.00	0.00	0.00	0.00	0.00	0.00	0.00	0.00	0.00	0.00	0.00	0.00	0.00	0.00	0.00	0.00
Species	Facklamia hominis	0.00	0.00	0.00	0.00	0.00	0.03	0.02	0.21	0.08	0.01	0.00	0.00	0.00	0.00	0.00	0.00	0.00	0.00	0.00	0.00	0.00	0.00	0.00	0.00	0.00	0.00	0.00	0.00	0.00	0.00	0.01	0.00	0.00	0.00	0.00	0.00	0.00	0.00	0.00	0.01	0.00	0.00	0.00	0.00	0.00	0.00	0.00	0.01
Species	Peptoniphilus_C Unclassified	0.00	0.00	0.00	0.00	0.00	0.01	0.00	0.02	0.00	0.00	0.07	0.00	0.00	0.01	0.00	0.00	0.00	0.00	0.00	0.00	0.00	0.00	0.00	0.00	0.00	0.00	0.00	0.00	0.00	0.00	0.00	0.00	0.00	0.00	0.00	0.00	0.00	0.00	0.00	0.00	0.00	0.00	0.00	0.00	0.00	0.00	0.00	0.02
Species	Staphylococcus epidermidis	0.00	0.00	0.00	0.00	0.00	0.01	0.00	0.01	0.10	0.09	0.00	0.01	0.01	0.01	0.00	0.00	0.00	0.00	0.06	0.04	0.01	0.02	0.00	0.00	0.00	0.00	0.26	0.01	0.01	0.00	0.00	0.00	0.00	0.00	0.00	0.00	0.00	0.00	0.00	0.00	0.00	0.00	0.03	0.00	0.00	0.00	0.00	0.00
Species	OEMS01 Unclassified	0.00	0.00	0.00	0.00	0.00	0.00	0.00	0.02	0.00	0.00	0.00	0.00	0.00	0.00	0.00	0.00	0.00	0.00	0.00	0.00	0.00	0.00	0.00	0.00	0.00	0.00	0.00	0.00	0.00	0.00	0.00	0.00	0.00	0.00	0.00	0.00	0.00	0.00	0.00	0.00	0.00	0.00	0.00	0.00	0.00	0.00	0.00	0.00
Species	Fusobacterium animalis	0.00	0.00	0.00	0.00	0.00	0.02	0.00	0.10	0.00	0.02	0.00	0.00	0.00	0.00	0.00	0.00	0.00	0.00	0.31	0.02	0.70	0.10	0.00	0.00	0.00	0.01	0.00	0.00	0.00	0.00	0.00	0.00	0.00	0.00	0.00	0.00	0.00	0.00	0.00	0.00	0.00	0.00	0.00	0.00	0.00	0.00	0.00	0.00
Species	Brevibacterium sp001815905	0.00	0.00	0.00	0.00	0.00	0.01	0.01	0.09	0.00	0.00	0.00	0.00	0.00	0.00	0.00	0.00	0.00	0.00	0.00	0.00	0.00	0.00	0.00	0.00	0.00	0.00	0.01	0.00	0.00	0.00	0.00	0.00	0.00	0.00	0.00	0.00	0.00	0.00	0.00	0.00	0.00	0.00	0.01	0.00	0.00	0.00	0.00	0.00
Species	Burkholderia Unclassified	0.00	0.00	0.00	0.00	0.00	0.01	0.01	0.01	0.00	0.00	0.00	0.01	0.00	0.01	0.08	0.00	0.00	0.24	0.06	0.02	0.06	0.01	0.00	0.01	0.01	0.01	0.03	0.07	0.00	0.01	0.00	0.01	0.01	0.00	0.00	0.00	0.00	0.03	0.01	0.00	0.00	0.00	0.00	0.00	0.01	0.00	0.00	0.00
Species	Brevibacterium mcbrellneri	0.00	0.00	0.00	0.00	0.00	0.00	0.00	0.02	0.00	0.00	0.00	0.00	0.00	0.00	0.00	0.00	0.00	0.00	0.00	0.00	0.00	0.00	0.00	0.00	0.00	0.00	0.00	0.00	0.00	0.00	0.00	0.00	0.00	0.00	0.00	0.00	0.00	0.00	0.00	0.00	0.00	0.00	0.00	0.00	0.00	0.00	0.00	0.00
Species	DNF00809 Unclassified	0.00	0.00	0.00	0.00	0.00	0.00	0.00	0.00	0.00	0.00	0.00	0.00	0.00	0.00	0.00	0.00	0.00	0.00	0.00	0.00	0.00	0.00	0.00	0.00	0.00	0.00	0.00	0.00	0.00	0.00	0.00	0.00	0.00	0.00	0.00	0.00	0.00	0.00	0.00	0.00	0.00	0.00	0.00	0.00	0.00	0.00	0.00	0.00
Species	Veillonellaceae Unclassified Unclassified	0.00	0.00	0.00	0.00	0.00	0.00	0.00	0.00	0.00	0.00	0.00	0.00	0.00	0.00	0.00	0.00	0.00	0.00	0.00	0.00	0.00	0.00	0.00	0.00	0.00	0.00	0.00	0.00	0.00	0.00	0.00	0.00	0.00	0.00	0.00	0.00	0.00	0.00	0.00	0.00	0.00	0.00	0.00	0.00	0.00	0.00	0.00	0.00
Species	Oligella Unclassified	0.00	0.00	0.00	0.00	0.00	0.00	0.00	0.00	0.00	0.00	0.00	0.00	0.00	0.00	0.00	0.00	0.00	0.00	0.00	0.00	0.00	0.00	0.00	0.00	0.00	0.00	0.00	0.00	0.00	0.00	0.00	0.00	0.00	0.00	0.00	0.00	0.00	0.00	0.00	0.00	0.00	0.00	0.00	0.00	0.00	0.00	0.00	0.00
Species	Limosilactobacillus frumenti	0.00	0.00	0.00	0.00	0.00	0.00	0.00	0.00	0.00	0.00	0.00	0.00	0.00	0.00	0.00	0.00	0.00	0.00	0.00	0.00	0.00	0.00	0.00	0.00	0.00	0.00	0.00	0.00	0.00	0.00	0.00	0.00	0.00	0.00	0.00	0.00	0.00	0.00	0.00	0.00	0.00	0.04	0.55	0.00	0.01	0.01	0.00	0.00
Species	Facklamia_A Unclassified	0.00	0.00	0.00	0.00	0.00	0.05	0.01	0.10	0.00	0.00	0.00	0.00	0.00	0.00	0.00	0.00	0.00	0.00	0.00	0.00	0.00	0.00	0.00	0.00	0.00	0.00	0.00	0.00	0.00	0.00	0.00	0.00	0.00	0.00	0.00	0.00	0.00	0.00	0.00	0.00	0.00	0.00	0.00	0.00	0.00	0.00	0.00	0.00
Species	Cutibacterium acnes	0.00	0.00	0.01	0.02	0.00	0.07	0.01	0.36	0.00	0.21	0.02	0.01	0.01	0.02	0.00	0.00	0.00	0.01	0.03	0.01	0.00	0.01	0.00	0.00	0.01	0.02	0.00	0.01	0.00	0.01	0.00	0.01	0.00	0.00	0.00	0.01	0.00	0.00	0.00	0.00	0.00	0.00	0.00	0.01	0.00	0.00	0.00	0.01
Species	Lachnospira Unclassified	0.00	0.00	0.00	0.00	0.00	0.00	0.00	0.02	0.00	0.00	0.00	0.01	0.10	0.01	0.00	0.00	0.00	0.00	0.00	0.00	0.00	0.00	0.02	0.00	0.01	0.00	0.00	0.00	0.00	0.00	0.00	0.00	0.00	0.00	0.00	0.00	0.00	0.00	0.00	0.00	0.00	0.00	0.00	0.00	0.00	0.00	0.00	0.00
Species	Staphylococcus capitis	0.00	0.00	0.00	0.00	0.00	0.01	0.00	0.02	0.01	0.03	0.00	0.01	0.00	0.00	0.00	0.00	0.00	0.00	0.00	0.25	0.00	0.00	0.00	0.00	0.00	0.00	0.00	0.00	0.00	0.00	0.00	0.00	0.00	0.00	0.00	0.00	0.00	0.00	0.00	0.00	0.00	0.00	0.00	0.00	0.00	0.00	0.00	0.00
Species	Phocaeicola Unclassified	0.00	0.00	0.00	0.00	0.00	0.00	0.01	0.02	0.00	0.00	0.00	0.03	0.30	0.02	0.00	0.00	0.00	0.00	0.02	0.00	0.00	0.00	0.02	0.00	0.00	0.00	0.00	0.00	0.00	0.00	0.00	0.00	0.00	0.00	0.00	0.00	0.00	0.00	0.00	0.01	0.00	0.00	0.01	0.08	0.00	0.00	0.00	0.00
Species	Anaerococcus octavius	0.00	0.00	0.00	0.00	0.00	0.00	0.00	0.01	0.01	0.01	0.00	0.01	0.01	0.01	0.00	0.00	0.00	0.00	0.01	0.00	0.00	0.00	0.00	0.00	0.00	0.00	0.00	0.00	0.00	0.00	0.00	0.00	0.00	0.00	0.00	0.00	0.00	0.00	0.00	0.00	0.00	0.00	0.01	0.00	0.00	0.00	0.00	0.00
Species	Ureaplasma Unclassified	0.00	0.00	0.00	0.00	0.00	0.00	0.00	0.00	0.00	0.01	0.00	0.00	0.00	0.00	0.00	0.00	0.00	0.00	0.00	0.00	0.00	0.00	0.00	0.00	0.00	0.00	0.00	0.00	0.00	0.00	0.00	0.00	0.00	0.00	0.00	0.00	0.00	0.00	0.00	0.00	0.00	0.00	0.00	0.00	0.00	0.00	0.00	0.00
Species	Ezakiella coagulans	0.00	0.00	0.00	0.00	0.00	0.01	0.00	0.01	0.01	0.00	0.00	0.00	0.00	0.00	0.00	0.00	0.00	0.00	0.00	0.00	0.00	0.00	0.00	0.00	0.00	0.00	0.00	0.00	0.00	0.00	0.00	0.00	0.00	0.00	0.00	0.00	0.00	0.00	0.00	0.00	0.00	0.00	0.00	0.00	0.00	0.00	0.00	0.30
Species	Anaerococcus prevotii_A	0.00	0.00	0.00	0.00	0.00	0.00	0.00	0.00	0.04	0.04	0.01	0.04	0.01	0.00	0.00	0.00	0.00	0.00	0.00	0.00	0.00	0.00	0.00	0.00	0.00	0.00	0.00	0.00	0.00	0.00	0.00	0.00	0.00	0.00	0.00	0.00	0.00	0.00	0.00	0.00	0.00	0.00	0.00	0.00	0.00	0.00	0.00	0.00
Species	Gemmiger qucibialis	0.00	0.00	0.00	0.00	0.00	0.00	0.00	0.02	0.00	0.00	0.00	0.00	0.00	0.00	0.00	0.00	0.00	0.00	0.00	0.00	0.00	0.00	0.02	0.00	0.01	0.00	0.00	0.03	0.00	0.00	0.00	0.00	0.00	0.00	0.00	0.00	0.00	0.00	0.00	0.00	0.00	0.00	0.00	0.01	0.01	0.00	0.00	0.00
Species	Clostridium thermobutyricum	0.00	0.00	0.00	0.00	0.00	0.00	0.00	0.00	0.00	0.00	0.00	0.00	0.00	0.00	0.00	0.00	0.00	0.00	0.00	0.00	0.00	0.00	0.00	0.00	0.00	0.00	0.00	0.00	0.00	0.00	0.00	0.00	0.00	0.00	0.00	0.00	0.00	0.00	0.00	0.00	0.00	0.00	0.00	0.00	0.00	0.00	0.00	0.00
Species	Enterococcus faecalis	0.00	0.00	0.00	0.00	0.00	0.00	0.00	0.01	0.01	0.00	0.00	0.00	0.00	0.00	0.00	0.00	0.00	0.00	0.00	0.00	0.00	0.00	0.00	0.00	0.00	0.00	0.01	0.00	0.00	0.00	0.00	0.00	0.00	0.00	0.00	0.00	0.00	0.00	0.00	0.00	0.00	0.01	0.00	0.00	0.00	0.00	0.00	0.00
Species	Faecalibacterium prausnitzii_G	0.00	0.00	0.00	0.00	0.00	0.00	0.00	0.03	0.00	0.00	0.00	0.00	0.02	0.00	0.00	0.00	0.00	0.00	0.00	0.00	0.00	0.00	0.01	0.00	0.00	0.00	0.00	0.02	0.00	0.00	0.00	0.00	0.00	0.00	0.00	0.00	0.00	0.00	0.00	0.00	0.00	0.00	0.00	0.03	0.00	0.00	0.00	0.00
Species	Gemella Unclassified	0.00	0.00	0.00	0.00	0.00	0.00	0.00	0.01	0.55	0.35	0.00	0.00	0.01	0.01	0.00	0.00	0.00	0.00	0.00	0.00	0.00	0.00	0.00	0.00	0.00	0.00	0.00	0.00	0.00	0.00	0.00	0.00	0.00	0.00	0.01	0.00	0.00	0.00	0.00	0.00	0.00	0.00	0.00	0.00	0.00	0.00	0.00	0.02
Species	Ruminococcus_C Unclassified	0.00	0.00	0.00	0.00	0.00	0.00	0.00	0.00	0.00	0.00	0.00	0.00	0.00	0.00	0.00	0.00	0.00	0.00	0.00	0.00	0.00	0.00	0.00	0.01	0.00	0.00	0.00	0.00	0.00	0.00	0.00	0.00	0.00	0.00	0.00	0.00	0.00	0.00	0.00	0.00	0.00	0.00	0.00	0.00	0.00	0.00	0.00	0.00
Species	Levyella massiliensis	0.00	0.00	0.00	0.00	0.00	0.00	0.00	0.00	0.00	0.00	0.00	0.00	0.02	0.05	0.00	0.00	0.00	0.00	0.00	0.00	0.00	0.00	0.00	0.00	0.01	0.00	0.00	0.00	0.00	0.00	0.00	0.00	0.00	0.00	0.00	0.00	0.00	0.00	0.00	0.00	0.00	0.00	0.00	0.00	0.00	0.00	0.00	0.01
Species	Lachnospira rogosae	0.00	0.00	0.00	0.00	0.00	0.00	0.00	0.02	0.00	0.00	0.00	0.01	0.08	0.00	0.00	0.00	0.00	0.00	0.01	0.00	0.00	0.00	0.01	0.00	0.00	0.00	0.00	0.00	0.00	0.00	0.00	0.00	0.01	0.00	0.00	0.00	0.00	0.00	0.00	0.00	0.00	0.00	0.00	0.00	0.00	0.00	0.00	0.00
Species	STGJ01 Unclassified	0.00	0.03	0.03	0.01	0.01	0.00	0.01	0.01	0.00	0.00	0.01	0.00	0.00	0.00	0.03	0.00	0.01	0.01	0.01	0.00	0.00	0.00	0.01	0.01	0.01	0.01	0.00	0.01	0.01	0.00	0.00	0.00	0.00	0.00	0.00	0.00	0.01	0.01	0.00	0.01	0.00	0.00	0.01	0.01	0.01	0.00	0.01	0.01
Species	Negativicoccus Unclassified	0.00	0.01	0.00	0.00	0.00	0.01	0.00	0.01	0.03	0.01	0.00	0.01	0.00	0.01	0.00	0.00	0.00	0.00	0.00	0.00	0.00	0.00	0.00	0.00	0.00	0.00	0.00	0.00	0.00	0.00	0.00	0.00	0.00	0.00	0.00	0.00	0.00	0.00	0.00	0.00	0.00	0.00	0.00	0.00	0.00	0.00	0.00	0.00
Species	Ruminococcus_E Unclassified	0.00	0.00	0.00	0.00	0.00	0.00	0.00	0.00	0.00	0.00	0.00	0.03	0.14	0.00	0.02	0.00	0.00	0.00	0.00	0.00	0.00	0.00	0.10	0.03	0.00	0.00	0.00	0.00	0.00	0.00	0.00	0.00	0.00	0.00	0.00	0.00	0.00	0.00	0.00	0.00	0.00	0.00	0.00	0.02	0.00	0.00	0.00	0.00
Species	Peptoniphilus_A harei	0.00	0.00	0.00	0.00	0.00	0.01	0.00	0.01	0.01	0.00	0.00	0.01	0.01	0.01	0.00	0.00	0.00	0.00	0.00	0.00	0.00	0.00	0.01	0.00	0.01	0.00	0.00	0.00	0.00	0.00	0.00	0.00	0.00	0.00	0.00	0.00	0.00	0.00	0.00	0.00	0.00	0.00	0.00	0.00	0.00	0.00	0.00	0.00
Species	Campylobacter_B hominis	0.00	0.00	0.00	0.00	0.00	0.00	0.00	0.00	0.00	0.00	0.02	0.00	0.01	0.01	0.00	0.00	0.00	0.00	0.00	0.00	0.00	0.00	0.00	0.00	0.00	0.00	0.00	0.00	0.00	0.00	0.00	0.00	0.00	0.00	0.00	0.00	0.00	0.00	0.00	0.00	0.00	0.00	0.00	0.00	0.00	0.00	0.00	0.26
Species	Fenollaria massiliensis	0.00	0.00	0.00	0.00	0.00	0.00	0.00	0.00	0.00	0.00	0.00	0.00	0.00	0.00	0.00	0.00	0.00	0.00	0.00	0.00	0.00	0.00	0.00	0.00	0.00	0.00	0.00	0.00	0.00	0.00	0.00	0.00	0.00	0.00	0.00	0.00	0.00	0.00	0.00	0.01	0.00	0.00	0.00	0.00	0.00	0.00	0.00	0.61
Species	Fusicatenibacter saccharivorans	0.00	0.00	0.00	0.00	0.00	0.00	0.00	0.02	0.00	0.00	0.01	0.02	0.12	0.02	0.00	0.00	0.00	0.00	0.01	0.00	0.00	0.00	0.01	0.00	0.00	0.00	0.00	0.00	0.00	0.00	0.00	0.00	0.00	0.00	0.00	0.00	0.00	0.00	0.00	0.00	0.00	0.00	0.00	0.01	0.00	0.00	0.00	0.00
Species	Dorea Unclassified	0.00	0.00	0.00	0.00	0.00	0.00	0.00	0.00	0.00	0.00	0.00	0.00	0.00	0.00	0.00	0.00	0.00	0.00	0.00	0.00	0.00	0.00	0.00	0.00	0.00	0.00	0.00	0.00	0.00	0.00	0.00	0.00	0.00	0.00	0.00	0.00	0.00	0.00	0.00	0.00	0.00	0.00	0.00	0.02	0.00	0.00	0.00	0.00
Species	Helcococcus Unclassified	0.00	0.00	0.00	0.00	0.01	0.24	0.08	0.64	0.00	0.00	0.00	0.00	0.00	0.00	0.00	0.00	0.00	0.00	0.00	0.00	0.00	0.00	0.00	0.00	0.00	0.00	0.00	0.00	0.00	0.00	0.00	0.00	0.00	0.00	0.00	0.00	0.00	0.00	0.00	0.00	0.00	0.00	0.00	0.00	0.00	0.00	0.00	0.00
Species	Peptoniphilus_B duerdenii	0.00	0.00	0.00	0.00	0.00	0.01	0.00	0.02	0.01	0.01	0.11	0.00	0.00	0.01	0.00	0.00	0.00	0.00	0.00	0.00	0.00	0.00	0.00	0.00	0.00	0.00	0.00	0.00	0.00	0.00	0.00	0.00	0.00	0.00	0.00	0.00	0.00	0.00	0.00	0.00	0.00	0.00	0.00	0.00	0.00	0.00	0.00	0.59
Species	Fastidiosipila sanguinis	0.00	0.00	0.00	0.00	0.00	0.01	0.00	0.01	0.00	0.00	0.00	0.00	0.00	0.00	0.00	0.00	0.00	0.00	0.00	0.00	0.00	0.00	0.00	0.00	0.00	0.00	0.00	0.00	0.00	0.00	0.00	0.00	0.00	0.00	0.00	0.00	0.00	0.00	0.00	0.00	0.00	0.00	0.00	0.00	0.00	0.00	0.00	0.00
Species	Phocaeicola vulgatus	0.00	0.00	0.00	0.00	0.00	0.00	0.00	0.02	0.00	0.00	0.00	0.12	0.47	0.05	0.00	0.00	0.00	0.00	0.03	0.00	0.00	0.00	0.01	0.00	0.00	0.00	0.00	0.00	0.00	0.00	0.00	0.00	0.00	0.00	0.00	0.00	0.00	0.00	0.00	0.00	0.00	0.00	0.00	0.00	0.00	0.00	0.00	0.00
Species	Winkia sp002849225	0.00	0.00	0.00	0.00	0.00	0.00	0.00	0.00	0.00	0.00	0.00	0.03	0.02	0.05	0.00	0.00	0.00	0.00	0.00	0.01	0.00	0.01	0.00	0.00	0.00	0.00	0.00	0.00	0.00	0.00	0.00	0.00	0.00	0.00	0.01	0.00	0.00	0.01	0.00	0.00	0.00	0.00	0.00	0.00	0.00	0.00	0.00	0.00
Species	Agathobacter faecis	0.00	0.00	0.00	0.00	0.00	0.00	0.01	0.02	0.00	0.00	0.01	0.00	0.28	0.00	0.00	0.00	0.00	0.00	0.02	0.00	0.00	0.00	0.00	0.00	0.01	0.00	0.00	0.00	0.00	0.00	0.00	0.00	0.00	0.00	0.00	0.00	0.00	0.00	0.00	0.00	0.00	0.00	0.00	0.00	0.00	0.00	0.00	0.00
Species	Bulleidia Unclassified	0.00	0.00	0.00	0.00	0.00	0.00	0.00	0.00	0.00	0.00	0.00	0.00	0.00	0.00	0.00	0.00	0.00	0.00	0.00	0.00	0.00	0.00	0.00	0.00	0.00	0.00	0.00	0.00	0.00	0.00	0.00	0.00	0.00	0.00	0.00	0.00	0.00	0.00	0.00	0.00	0.00	0.00	0.00	0.00	0.00	0.00	0.00	0.00
Species	Gemmiger_A qucibialis	0.00	0.00	0.00	0.00	0.00	0.00	0.00	0.02	0.00	0.00	0.00	0.00	0.01	0.00	0.00	0.00	0.00	0.00	0.00	0.00	0.00	0.00	0.01	0.00	0.01	0.00	0.00	0.02	0.00	0.00	0.00	0.00	0.00	0.00	0.00	0.00	0.00	0.00	0.00	0.00	0.00	0.00	0.00	0.01	0.00	0.00	0.00	0.00
Species	Faecalibacterium prausnitzii_D	0.00	0.00	0.00	0.00	0.00	0.00	0.00	0.02	0.00	0.00	0.00	0.03	0.35	0.02	0.00	0.00	0.00	0.00	0.02	0.00	0.00	0.00	0.03	0.00	0.00	0.00	0.00	0.00	0.00	0.00	0.00	0.00	0.00	0.00	0.00	0.00	0.00	0.00	0.00	0.01	0.00	0.00	0.00	0.00	0.00	0.00	0.00	0.00
Species	Prevotella buccalis	0.00	0.00	0.00	0.00	0.00	0.00	0.01	0.01	0.01	0.00	0.00	0.00	0.00	0.00	0.00	0.00	0.00	0.00	0.00	0.00	0.00	0.00	0.00	0.00	0.00	0.00	0.00	0.00	0.00	0.00	0.00	0.00	0.00	0.00	0.00	0.00	0.00	0.00	0.00	0.00	0.00	0.00	0.00	0.00	0.00	0.00	0.00	0.00
Species	Faecalibacterium prausnitzii_C	0.00	0.00	0.00	0.00	0.00	0.00	0.00	0.04	0.00	0.00	0.00	0.04	0.29	0.03	0.00	0.00	0.00	0.00	0.02	0.00	0.00	0.00	0.00	0.00	0.00	0.00	0.00	0.00	0.00	0.00	0.00	0.00	0.00	0.00	0.00	0.00	0.00	0.00	0.00	0.00	0.00	0.00	0.00	0.00	0.00	0.00	0.00	0.00
Species	Sutterella Unclassified	0.00	0.00	0.00	0.00	0.00	0.02	0.00	0.07	0.00	0.00	0.49	0.01	0.01	0.02	0.00	0.00	0.00	0.00	0.00	0.00	0.00	0.00	0.00	0.00	0.00	0.00	0.00	0.00	0.00	0.00	0.00	0.00	0.00	0.00	0.00	0.00	0.00	0.00	0.00	0.00	0.00	0.00	0.00	0.00	0.00	0.00	0.00	0.00
Species	Finegoldia magna_F	0.00	0.00	0.00	0.00	0.00	0.00	0.00	0.00	0.00	0.00	0.00	0.00	0.00	0.00	0.00	0.00	0.00	0.00	0.00	0.00	0.00	0.00	0.00	0.00	0.00	0.00	0.00	0.00	0.00	0.00	0.00	0.00	0.00	0.00	0.01	0.00	0.00	0.00	0.00	0.01	0.00	0.00	0.07	0.00	0.00	0.00	0.00	0.01
Species	Porphyromonas_A sp001808555	0.00	0.00	0.00	0.00	0.00	0.00	0.00	0.00	0.00	0.00	0.00	0.00	0.00	0.00	0.00	0.00	0.00	0.00	0.00	0.00	0.00	0.00	0.00	0.00	0.00	0.00	0.00	0.00	0.00	0.00	0.00	0.00	0.00	0.00	0.00	0.00	0.00	0.00	0.00	0.00	0.00	0.00	0.03	0.00	0.00	0.00	0.00	0.03
Species	Atopobium deltae	0.00	0.00	0.00	0.00	0.00	0.00	0.00	0.00	0.00	0.00	0.01	0.00	0.00	0.28	0.00	0.00	0.00	0.00	0.00	0.00	0.00	0.00	0.00	0.00	0.00	0.00	0.00	0.00	0.00	0.00	0.00	0.00	0.00	0.00	0.00	0.00	0.00	0.00	0.00	0.00	0.00	0.00	0.00	0.00	0.00	0.00	0.00	0.04
Species	Peptoniphilus_C urinimassiliensis	0.00	0.00	0.00	0.00	0.00	0.00	0.00	0.00	0.00	0.00	0.06	0.00	0.00	0.00	0.00	0.00	0.00	0.00	0.00	0.00	0.00	0.00	0.00	0.00	0.00	0.00	0.00	0.00	0.00	0.00	0.00	0.00	0.00	0.00	0.00	0.00	0.00	0.00	0.00	0.01	0.01	0.00	0.01	0.01	0.00	0.00	0.00	0.00
Species	Porphyromonas_A Unclassified	0.00	0.00	0.00	0.00	0.00	0.04	0.00	0.00	0.00	0.00	0.00	0.00	0.01	0.00	0.00	0.00	0.00	0.00	0.00	0.00	0.00	0.00	0.00	0.00	0.00	0.00	0.00	0.00	0.00	0.00	0.00	0.00	0.00	0.00	0.00	0.00	0.00	0.00	0.00	0.00	0.00	0.00	0.01	0.00	0.00	0.00	0.00	0.03
Species	Dialister_B Unclassified	0.00	0.00	0.00	0.00	0.00	0.01	0.00	0.03	0.00	0.00	0.04	0.00	0.01	0.00	0.00	0.00	0.00	0.00	0.00	0.00	0.00	0.00	0.00	0.00	0.00	0.01	0.00	0.00	0.00	0.00	0.00	0.00	0.00	0.00	0.00	0.00	0.00	0.00	0.00	0.00	0.00	0.00	0.01	0.00	0.00	0.00	0.00	0.00
Species	Acidaminococcus intestini	0.00	0.00	0.00	0.00	0.00	0.00	0.00	0.00	0.00	0.00	0.00	0.00	0.00	0.00	0.00	0.00	0.00	0.00	0.00	0.00	0.00	0.00	0.00	0.00	0.00	0.00	0.00	0.00	0.00	0.00	0.00	0.00	0.00	0.00	0.00	0.00	0.00	0.00	0.00	0.00	0.00	0.00	0.00	0.00	0.00	0.00	0.00	0.00
Species	Porphyromonas Unclassified	0.00	0.01	0.00	0.00	0.00	0.01	0.00	0.00	0.02	0.01	0.01	0.00	0.00	0.00	0.00	0.00	0.00	0.00	0.00	0.00	0.00	0.01	0.00	0.00	0.00	0.00	0.00	0.00	0.00	0.00	0.00	0.00	0.00	0.00	0.00	0.00	0.00	0.00	0.00	0.00	0.00	0.00	0.00	0.00	0.00	0.00	0.00	0.01
Species	Facklamia_A ignava	0.00	0.00	0.00	0.00	0.01	0.05	0.01	0.07	0.00	0.00	0.00	0.00	0.00	0.00	0.00	0.00	0.00	0.00	0.00	0.00	0.00	0.00	0.00	0.00	0.00	0.00	0.00	0.00	0.00	0.00	0.00	0.00	0.00	0.00	0.00	0.00	0.00	0.00	0.00	0.00	0.00	0.00	0.00	0.00	0.00	0.00	0.00	0.00
Species	Xanthomonas Unclassified	0.00	0.00	0.00	0.00	0.00	0.00	0.00	0.00	0.00	0.00	0.00	0.00	0.00	0.00	0.00	0.00	0.00	0.00	0.00	0.00	0.00	0.00	0.00	0.00	0.00	0.00	0.00	0.00	0.00	0.00	0.00	0.00	0.00	0.00	0.00	0.00	0.00	0.00	0.00	0.00	0.00	0.00	0.01	0.00	0.00	0.00	0.00	0.00
Species	Gemmiger Unclassified	0.00	0.00	0.00	0.00	0.00	0.00	0.01	0.01	0.00	0.00	0.00	0.00	0.00	0.00	0.00	0.00	0.00	0.00	0.00	0.00	0.00	0.00	0.00	0.00	0.02	0.00	0.01	0.00	0.00	0.00	0.00	0.00	0.00	0.00	0.00	0.00	0.00	0.00	0.00	0.00	0.00	0.00	0.00	0.01	0.00	0.00	0.00	0.00
Species	Xenorhabdus Unclassified	0.00	0.00	0.00	0.00	0.00	0.00	0.00	0.00	0.00	0.00	0.00	0.00	0.00	0.00	0.00	0.00	0.00	0.00	0.00	0.00	0.00	0.00	0.00	0.00	0.00	0.00	0.00	0.00	0.00	0.00	0.00	0.00	0.00	0.00	0.00	0.00	0.00	0.00	0.00	0.00	0.00	0.00	0.00	0.00	0.00	0.00	0.00	0.00
Species	Helcococcus sueciensis	0.00	0.00	0.00	0.00	0.00	0.01	0.00	0.02	0.00	0.00	0.00	0.00	0.00	0.00	0.00	0.00	0.00	0.00	0.00	0.00	0.00	0.00	0.00	0.00	0.00	0.00	0.00	0.00	0.00	0.00	0.00	0.00	0.00	0.00	0.00	0.00	0.00	0.00	0.00	0.00	0.00	0.00	0.00	0.00	0.00	0.00	0.00	0.00
Species	Brevibacterium Unclassified	0.00	0.00	0.00	0.00	0.00	0.00	0.00	0.01	0.00	0.00	0.00	0.00	0.00	0.00	0.00	0.00	0.00	0.00	0.00	0.00	0.00	0.00	0.00	0.00	0.00	0.00	0.00	0.00	0.00	0.00	0.00	0.00	0.00	0.00	0.00	0.00	0.00	0.00	0.00	0.00	0.00	0.00	0.00	0.00	0.00	0.00	0.00	0.00
Species	Atopobium minutum	0.00	0.00	0.00	0.00	0.00	0.00	0.00	0.00	0.00	0.00	0.00	0.00	0.00	0.02	0.00	0.00	0.00	0.00	0.00	0.00	0.00	0.00	0.00	0.00	0.00	0.00	0.00	0.00	0.00	0.00	0.00	0.00	0.00	0.00	0.00	0.00	0.00	0.00	0.00	0.00	0.00	0.00	0.00	0.00	0.00	0.00	0.00	0.00
Species	Peptoniphilus_C sp900343085	0.00	0.00	0.00	0.00	0.00	0.00	0.00	0.00	0.00	0.00	0.01	0.00	0.00	0.00	0.00	0.00	0.00	0.00	0.00	0.00	0.00	0.00	0.01	0.00	0.00	0.00	0.00	0.00	0.00	0.00	0.00	0.00	0.00	0.00	0.00	0.00	0.00	0.00	0.00	0.00	0.00	0.00	0.01	0.01	0.00	0.00	0.00	0.00
Species	Fusicatenibacter Unclassified	0.00	0.00	0.00	0.00	0.00	0.00	0.00	0.01	0.00	0.00	0.00	0.01	0.07	0.01	0.00	0.00	0.00	0.00	0.00	0.00	0.00	0.00	0.00	0.00	0.00	0.00	0.00	0.00	0.00	0.00	0.00	0.00	0.00	0.00	0.00	0.00	0.00	0.00	0.00	0.00	0.00	0.00	0.00	0.01	0.00	0.00	0.00	0.00
Species	Ruminococcus_D Unclassified	0.00	0.00	0.00	0.00	0.00	0.00	0.00	0.01	0.00	0.00	0.00	0.01	0.01	0.01	0.00	0.00	0.00	0.00	0.00	0.00	0.00	0.00	0.05	0.02	0.00	0.00	0.00	0.00	0.00	0.00	0.00	0.00	0.00	0.00	0.00	0.00	0.00	0.00	0.00	0.00	0.00	0.00	0.00	0.00	0.00	0.00	0.00	0.00
Species	Pediococcus stilesii	0.00	0.00	0.00	0.00	0.00	0.00	0.00	0.00	0.00	0.00	0.00	0.00	0.00	0.00	0.00	0.00	0.00	0.00	0.00	0.00	0.00	0.00	0.00	0.00	0.00	0.00	0.00	0.00	0.00	0.00	0.00	0.00	0.00	0.00	0.00	0.00	0.00	0.00	0.00	0.00	0.00	0.00	0.00	0.00	0.00	0.00	0.00	0.00
Species	Chlamydia trachomatis	0.00	0.00	0.00	0.00	0.00	0.00	0.00	0.00	0.00	0.00	0.00	0.00	0.00	0.00	0.00	0.00	0.00	0.00	0.00	0.00	0.00	0.00	0.00	0.00	0.00	0.00	0.00	0.00	0.00	0.00	0.00	0.00	0.00	0.00	0.00	0.00	0.00	0.00	0.00	0.00	0.00	0.00	0.00	0.00	0.00	0.00	0.00	0.00
Species	Lactobacillaceae Unclassified Unclassified	0.00	0.00	0.00	0.00	0.00	0.02	0.00	0.02	0.01	0.02	0.00	0.00	0.00	0.00	0.00	0.00	0.00	0.00	0.00	0.00	0.00	0.00	0.00	0.00	0.00	0.00	0.00	0.00	0.00	0.00	0.01	0.01	0.00	0.00	0.00	0.00	0.00	0.00	0.00	0.00	0.00	0.01	0.00	0.00	0.00	0.00	0.00	0.00
Species	Winkia Unclassified	0.00	0.00	0.00	0.00	0.00	0.00	0.00	0.00	0.00	0.00	0.00	0.01	0.00	0.04	0.00	0.00	0.00	0.00	0.02	0.00	0.00	0.00	0.00	0.00	0.00	0.00	0.00	0.00	0.00	0.00	0.00	0.00	0.00	0.00	0.00	0.00	0.00	0.00	0.00	0.00	0.00	0.00	0.00	0.00	0.00	0.00	0.00	0.00
Species	Leaf454 Unclassified	0.00	0.00	0.00	0.00	0.00	0.00	0.00	0.00	0.00	0.00	0.00	0.00	0.00	0.00	0.00	0.00	0.00	0.00	0.00	0.01	0.00	0.00	0.00	0.00	0.00	0.00	0.00	0.00	0.00	0.00	0.00	0.00	0.00	0.00	0.00	0.00	0.00	0.00	0.00	0.00	0.00	0.00	0.00	0.00	0.00	0.00	0.00	0.00
Species	Parascardovia Unclassified	0.01	0.00	0.00	0.00	0.00	0.00	0.00	0.00	0.00	0.00	0.00	0.00	0.00	0.00	0.00	0.00	0.00	0.00	0.00	0.00	0.00	0.00	0.00	0.00	0.00	0.00	0.17	0.00	0.00	0.01	0.00	0.00	0.00	0.00	0.00	0.00	0.00	0.00	0.00	0.00	0.00	0.00	0.00	0.14	0.01	0.00	0.00	0.00
Species	Haemophilus_D parainfluenzae_J	0.00	0.00	0.00	0.00	0.00	0.00	0.00	0.01	0.04	0.03	0.00	0.00	0.00	0.00	0.00	0.00	0.00	0.00	0.02	0.00	0.00	0.00	0.00	0.00	0.00	0.00	0.00	0.00	0.00	0.00	0.00	0.00	0.00	0.00	0.01	0.00	0.00	0.02	0.00	0.00	0.00	0.00	0.00	0.00	0.00	0.00	0.00	0.01
Species	Varibaculum cambriense_B	0.00	0.00	0.00	0.00	0.00	0.00	0.00	0.00	0.00	0.00	0.00	0.00	0.00	0.00	0.00	0.00	0.00	0.00	0.00	0.00	0.00	0.00	0.00	0.00	0.00	0.00	0.00	0.00	0.00	0.00	0.00	0.00	0.00	0.00	0.00	0.00	0.00	0.00	0.00	0.00	0.00	0.00	0.00	0.00	0.00	0.00	0.00	0.00
Species	Mediterraneibacter Unclassified	0.00	0.00	0.00	0.00	0.00	0.00	0.02	0.02	0.00	0.00	0.00	0.03	0.32	0.04	0.00	0.00	0.00	0.00	0.02	0.00	0.00	0.00	0.00	0.00	0.00	0.00	0.00	0.00	0.00	0.00	0.00	0.00	0.00	0.00	0.00	0.00	0.00	0.00	0.00	0.00	0.00	0.00	0.00	0.01	0.00	0.00	0.00	0.00
Species	Stomatobaculum sp002892395	0.00	0.00	0.00	0.00	0.00	0.02	0.00	0.08	0.00	0.00	0.01	0.00	0.00	0.00	0.00	0.00	0.00	0.00	0.00	0.00	0.00	0.00	0.00	0.00	0.00	0.00	0.00	0.00	0.00	0.00	0.00	0.00	0.00	0.00	0.00	0.00	0.00	0.00	0.00	0.00	0.00	0.00	0.00	0.00	0.00	0.00	0.00	0.00
Species	Varibaculum Unclassified	0.00	0.00	0.00	0.00	0.00	0.00	0.00	0.00	0.00	0.00	0.00	0.00	0.00	0.00	0.00	0.00	0.00	0.00	0.00	0.00	0.00	0.00	0.00	0.00	0.00	0.00	0.00	0.00	0.00	0.00	0.00	0.00	0.00	0.00	0.00	0.00	0.00	0.00	0.00	0.00	0.00	0.00	0.00	0.00	0.00	0.00	0.00	0.07
Species	UMGS1994 Unclassified	0.00	0.00	0.00	0.00	0.00	0.00	0.00	0.00	0.01	0.00	0.00	0.00	0.00	0.00	0.00	0.00	0.00	0.00	0.00	0.00	0.00	0.00	0.00	0.00	0.00	0.00	0.00	0.02	0.00	0.00	0.00	0.00	0.00	0.00	0.00	0.00	0.00	0.00	0.00	0.00	0.00	0.00	0.00	0.00	0.00	0.00	0.00	0.00
Species	Xanthomonadaceae Unclassified Unclassified	0.00	0.00	0.00	0.00	0.00	0.00	0.00	0.00	0.00	0.01	0.00	0.00	0.00	0.00	0.00	0.00	0.00	0.00	0.00	0.00	0.00	0.00	0.00	0.00	0.00	0.00	0.00	0.00	0.00	0.00	0.00	0.00	0.00	0.00	0.00	0.00	0.00	0.00	0.00	0.00	0.00	0.00	0.00	0.00	0.00	0.00	0.00	0.00
Species	Anaerococcus provencensis	0.00	0.00	0.01	0.00	0.00	0.00	0.00	0.00	0.00	0.00	0.00	0.01	0.00	0.00	0.00	0.00	0.00	0.00	0.00	0.00	0.00	0.00	0.00	0.00	0.00	0.00	0.00	0.00	0.00	0.00	0.00	0.00	0.00	0.00	0.00	0.00	0.00	0.00	0.00	0.00	0.00	0.00	0.00	0.00	0.00	0.00	0.00	0.00
Species	Blautia_A sp900066165	0.00	0.00	0.00	0.00	0.00	0.00	0.00	0.01	0.00	0.00	0.00	0.00	0.01	0.00	0.00	0.00	0.00	0.00	0.00	0.00	0.00	0.00	0.00	0.00	0.00	0.00	0.00	0.00	0.00	0.00	0.00	0.00	0.01	0.00	0.00	0.00	0.00	0.00	0.00	0.00	0.00	0.00	0.00	0.00	0.00	0.00	0.00	0.00
Species	Aerococcus Unclassified	0.00	0.00	0.00	0.00	0.00	0.00	0.00	0.00	0.00	0.00	0.00	0.00	0.00	0.00	0.00	0.00	0.00	0.00	0.00	0.00	0.00	0.00	0.00	0.00	0.00	0.00	0.00	0.00	0.00	0.00	0.00	0.00	0.00	0.00	0.00	0.00	0.00	0.00	0.00	0.00	0.00	0.00	0.00	0.00	0.00	0.00	0.00	0.00
Species	Peptoniphilus_B Unclassified	0.00	0.00	0.00	0.00	0.00	0.02	0.00	0.02	0.01	0.00	0.12	0.00	0.00	0.00	0.00	0.00	0.00	0.00	0.00	0.00	0.00	0.00	0.00	0.00	0.00	0.00	0.00	0.00	0.00	0.00	0.00	0.00	0.00	0.00	0.00	0.00	0.00	0.00	0.00	0.00	0.00	0.00	0.00	0.00	0.00	0.00	0.00	0.31
Species	Acidaminococcus Unclassified	0.00	0.00	0.00	0.00	0.00	0.00	0.00	0.00	0.00	0.00	0.00	0.00	0.00	0.00	0.00	0.00	0.00	0.00	0.00	0.00	0.00	0.00	0.00	0.00	0.00	0.00	0.00	0.00	0.00	0.00	0.00	0.00	0.00	0.00	0.00	0.00	0.00	0.00	0.00	0.00	0.00	0.00	0.00	0.00	0.00	0.00	0.00	0.00
Species	Cloacibacterium normanense	0.00	0.00	0.02	0.05	0.00	0.01	0.01	0.00	0.00	0.00	0.00	0.00	0.00	0.00	0.00	0.00	0.00	0.04	0.00	0.00	0.00	0.00	0.00	0.00	0.00	0.00	0.00	0.00	0.00	0.00	0.00	0.00	0.00	0.00	0.00	0.00	0.00	0.00	0.00	0.01	0.00	0.00	0.00	0.01	0.00	0.00	0.00	0.00
Species	Mycobacteriaceae Unclassified Unclassified	0.00	0.00	0.00	0.00	0.00	0.00	0.00	0.00	0.00	0.00	0.00	0.00	0.00	0.00	0.00	0.00	0.00	0.00	0.00	0.00	0.00	0.00	0.00	0.00	0.00	0.00	0.00	0.00	0.00	0.00	0.00	0.00	0.00	0.00	0.00	0.00	0.00	0.00	0.00	0.00	0.00	0.00	0.00	0.00	0.00	0.00	0.00	0.00
Species	Neisseria Unclassified	0.00	0.00	0.00	0.00	0.00	0.00	0.00	0.00	0.06	0.05	0.00	0.00	0.00	0.00	0.00	0.00	0.00	0.00	0.00	0.00	0.00	0.00	0.00	0.00	0.00	0.00	0.00	0.00	0.00	0.00	0.00	0.00	0.00	0.00	0.00	0.00	0.00	0.00	0.00	0.00	0.00	0.00	0.00	0.00	0.00	0.00	0.00	0.03
Species	Propionimicrobium Unclassified	0.00	0.00	0.00	0.00	0.00	0.00	0.00	0.00	0.00	0.00	0.00	0.00	0.00	0.00	0.00	0.00	0.00	0.00	0.00	0.00	0.00	0.00	0.00	0.00	0.00	0.00	0.00	0.00	0.00	0.00	0.00	0.00	0.00	0.00	0.00	0.00	0.00	0.00	0.00	0.00	0.00	0.00	0.00	0.00	0.00	0.00	0.00	0.01
Species	Propionimicrobium lymphophilum	0.00	0.00	0.00	0.00	0.00	0.00	0.00	0.01	0.00	0.00	0.00	0.00	0.00	0.00	0.00	0.00	0.00	0.00	0.00	0.00	0.00	0.00	0.00	0.00	0.00	0.00	0.00	0.00	0.00	0.00	0.00	0.00	0.00	0.00	0.00	0.00	0.00	0.00	0.00	0.00	0.00	0.00	0.00	0.00	0.00	0.00	0.00	0.00
Species	Limosilactobacillus mucosae	0.00	0.00	0.00	0.00	0.00	0.00	0.00	0.00	0.00	0.00	0.01	0.28	0.11	0.18	0.00	0.00	0.00	0.00	0.01	0.00	0.00	0.00	0.00	0.00	0.00	0.00	0.00	0.00	0.00	0.00	0.00	0.00	0.00	0.00	0.00	0.00	0.00	0.00	0.00	0.00	0.00	0.00	0.00	0.00	0.00	0.00	0.00	0.00
Species	Anaerobutyricum hallii	0.00	0.00	0.00	0.00	0.00	0.00	0.00	0.00	0.00	0.00	0.00	0.01	0.03	0.00	0.00	0.00	0.00	0.00	0.00	0.00	0.00	0.00	0.02	0.00	0.00	0.00	0.00	0.00	0.00	0.00	0.00	0.00	0.00	0.00	0.00	0.00	0.00	0.00	0.00	0.00	0.00	0.00	0.00	0.01	0.00	0.00	0.00	0.00
Species	Bacteroides stercoris	0.00	0.00	0.00	0.00	0.00	0.00	0.00	0.00	0.00	0.00	0.00	0.00	0.00	0.00	0.00	0.00	0.00	0.00	0.00	0.00	0.00	0.00	0.01	0.00	0.00	0.00	0.00	0.00	0.00	0.00	0.00	0.00	0.00	0.00	0.00	0.00	0.00	0.00	0.00	0.00	0.00	0.00	0.00	0.00	0.00	0.00	0.00	0.00
Species	Blautia_A sp900066335	0.00	0.00	0.00	0.00	0.00	0.00	0.00	0.00	0.00	0.00	0.00	0.00	0.00	0.00	0.00	0.00	0.00	0.00	0.00	0.00	0.00	0.00	0.00	0.00	0.00	0.00	0.00	0.00	0.00	0.00	0.00	0.00	0.00	0.00	0.00	0.00	0.00	0.00	0.00	0.00	0.00	0.00	0.00	0.00	0.00	0.00	0.00	0.00
Species	Limosilactobacillus Unclassified	0.00	0.00	0.00	0.00	0.00	0.00	0.00	0.00	0.00	0.00	0.00	0.00	0.01	0.02	0.00	0.00	0.00	0.00	0.00	0.00	0.00	0.00	0.00	0.00	0.00	0.00	0.00	0.00	0.00	0.00	0.00	0.00	0.00	0.00	0.00	0.00	0.00	0.00	0.01	0.02	0.03	0.00	0.14	0.00	0.04	0.02	0.06	0.04
Species	Urinacoccus massiliensis	0.00	0.00	0.00	0.00	0.00	0.00	0.00	0.01	0.00	0.00	0.00	0.00	0.00	0.00	0.00	0.00	0.00	0.00	0.00	0.00	0.00	0.00	0.00	0.00	0.00	0.00	0.00	0.00	0.00	0.00	0.00	0.00	0.00	0.00	0.00	0.00	0.00	0.00	0.00	0.00	0.00	0.00	0.00	0.00	0.00	0.00	0.00	0.04
Species	Limosilactobacillus gorillae	0.00	0.00	0.00	0.00	0.00	0.00	0.00	0.00	0.00	0.00	0.01	0.08	0.21	0.05	0.00	0.00	0.00	0.00	0.01	0.00	0.00	0.00	0.00	0.00	0.00	0.00	0.00	0.00	0.00	0.00	0.00	0.00	0.00	0.00	0.00	0.00	0.00	0.00	0.00	0.00	0.00	0.00	0.00	0.00	0.00	0.00	0.00	0.00
Species	Haemophilus_D Unclassified	0.00	0.01	0.00	0.00	0.00	0.00	0.00	0.02	0.06	0.05	0.00	0.00	0.01	0.01	0.00	0.00	0.00	0.00	0.00	0.00	0.00	0.00	0.00	0.00	0.00	0.00	0.00	0.00	0.00	0.00	0.00	0.00	0.00	0.00	0.00	0.00	0.00	0.00	0.00	0.00	0.00	0.00	0.00	0.01	0.00	0.00	0.00	0.01
Species	Bariatricus comes	0.00	0.00	0.00	0.00	0.00	0.00	0.00	0.00	0.00	0.00	0.00	0.01	0.02	0.00	0.00	0.00	0.00	0.00	0.00	0.00	0.00	0.00	0.00	0.00	0.00	0.00	0.00	0.00	0.00	0.00	0.00	0.00	0.00	0.00	0.00	0.00	0.00	0.00	0.00	0.00	0.00	0.00	0.00	0.00	0.00	0.00	0.00	0.00
Species	Ruminococcus_E bromii_B	0.00	0.00	0.00	0.00	0.00	0.00	0.00	0.00	0.00	0.00	0.00	0.01	0.12	0.00	0.00	0.00	0.00	0.00	0.00	0.00	0.00	0.00	0.02	0.00	0.00	0.00	0.00	0.00	0.00	0.00	0.00	0.00	0.00	0.00	0.00	0.00	0.00	0.00	0.00	0.00	0.00	0.00	0.00	0.00	0.00	0.00	0.00	0.00
Species	Enterococcus_J Unclassified	0.00	0.00	0.00	0.00	0.00	0.00	0.00	0.00	0.10	0.02	0.00	0.00	0.00	0.00	0.00	0.00	0.00	0.00	0.00	0.00	0.00	0.00	0.00	0.00	0.00	0.01	0.01	0.00	0.00	0.00	0.00	0.00	0.00	0.00	0.00	0.00	0.00	0.00	0.00	0.00	0.00	0.00	0.00	0.00	0.00	0.00	0.00	0.00
Species	Peptoniphilus_B sp000478985	0.00	0.00	0.00	0.00	0.00	0.00	0.00	0.00	0.00	0.00	0.02	0.00	0.00	0.00	0.00	0.00	0.00	0.00	0.00	0.01	0.00	0.00	0.00	0.00	0.00	0.00	0.00	0.00	0.00	0.00	0.00	0.00	0.00	0.00	0.00	0.00	0.00	0.00	0.00	0.00	0.00	0.00	0.00	0.00	0.00	0.00	0.00	0.08
Species	Anaeroglobus Unclassified	0.00	0.00	0.00	0.00	0.00	0.01	0.00	0.03	0.00	0.03	0.00	0.00	0.00	0.00	0.00	0.00	0.00	0.00	0.00	0.00	0.00	0.00	0.00	0.00	0.00	0.00	0.00	0.00	0.00	0.00	0.00	0.00	0.00	0.00	0.00	0.00	0.00	0.00	0.00	0.00	0.00	0.00	0.00	0.00	0.00	0.00	0.00	0.00
Species	Bifidobacterium vaginale_H	0.00	0.00	0.00	0.00	0.00	0.00	0.00	0.00	0.00	0.00	0.00	0.00	0.00	0.00	0.00	0.00	0.00	0.00	0.00	0.00	0.00	0.00	0.00	0.00	0.00	0.00	0.00	0.00	0.00	0.00	0.00	0.00	0.00	0.00	0.00	0.00	0.00	0.00	0.00	0.00	0.00	0.00	0.00	0.00	0.00	0.00	0.00	0.00
Species	Blautia_A sp003471165	0.00	0.00	0.00	0.00	0.00	0.00	0.00	0.01	0.00	0.00	0.00	0.01	0.05	0.01	0.00	0.00	0.00	0.00	0.00	0.00	0.00	0.00	0.01	0.00	0.00	0.00	0.00	0.00	0.00	0.00	0.00	0.00	0.00	0.00	0.00	0.00	0.00	0.00	0.00	0.00	0.00	0.00	0.00	0.00	0.00	0.00	0.00	0.00
Species	Lagierella Unclassified	0.00	0.00	0.00	0.00	0.00	0.01	0.00	0.00	0.00	0.00	0.00	0.00	0.00	0.00	0.00	0.00	0.00	0.00	0.00	0.00	0.00	0.00	0.00	0.00	0.00	0.00	0.00	0.00	0.00	0.00	0.00	0.00	0.00	0.00	0.00	0.00	0.00	0.00	0.00	0.00	0.00	0.00	0.00	0.00	0.00	0.00	0.00	0.00
Species	S5-A14a Unclassified	0.00	0.00	0.00	0.00	0.00	0.00	0.00	0.00	0.00	0.00	0.00	0.00	0.01	0.00	0.00	0.00	0.00	0.00	0.00	0.00	0.00	0.00	0.02	0.00	0.00	0.00	0.00	0.00	0.00	0.00	0.00	0.00	0.00	0.00	0.00	0.00	0.00	0.00	0.00	0.00	0.00	0.00	0.00	0.00	0.00	0.01	0.00	0.00
Species	Alistipes putredinis	0.00	0.00	0.00	0.00	0.00	0.00	0.00	0.01	0.00	0.00	0.00	0.00	0.03	0.00	0.00	0.00	0.00	0.00	0.00	0.00	0.00	0.00	0.00	0.00	0.00	0.00	0.00	0.00	0.00	0.00	0.00	0.00	0.00	0.00	0.00	0.00	0.00	0.00	0.00	0.00	0.00	0.00	0.00	0.00	0.00	0.00	0.00	0.00
Species	CAG-41 sp900066215	0.00	0.00	0.00	0.00	0.00	0.00	0.00	0.00	0.00	0.00	0.00	0.01	0.00	0.00	0.00	0.00	0.00	0.00	0.00	0.00	0.00	0.00	0.00	0.00	0.00	0.00	0.00	0.00	0.00	0.00	0.00	0.00	0.00	0.00	0.00	0.00	0.00	0.00	0.00	0.00	0.00	0.00	0.00	0.00	0.00	0.00	0.00	0.00
Species	Streptococcus pneumoniae_D	0.00	0.00	0.00	0.00	0.00	0.00	0.00	0.00	0.35	0.08	0.00	0.00	0.00	0.00	0.00	0.00	0.00	0.00	0.00	0.00	0.00	0.00	0.00	0.00	0.00	0.00	0.00	0.00	0.00	0.00	0.00	0.00	0.00	0.00	0.00	0.00	0.00	0.00	0.00	0.00	0.00	0.00	0.00	0.00	0.00	0.00	0.00	0.01
Species	Hungatella_A Unclassified	0.00	0.00	0.00	0.00	0.00	0.00	0.00	0.01	0.00	0.00	0.00	0.00	0.00	0.00	0.00	0.00	0.00	0.00	0.00	0.00	0.00	0.00	0.01	0.00	0.00	0.00	0.00	0.00	0.00	0.00	0.00	0.00	0.00	0.00	0.00	0.00	0.00	0.00	0.00	0.00	0.00	0.00	0.00	0.01	0.00	0.00	0.00	0.00
Species	Corynebacterium accolens	0.00	0.00	0.00	0.00	0.00	0.00	0.00	0.00	0.00	0.00	0.00	0.00	0.00	0.02	0.00	0.00	0.00	0.04	0.00	0.00	0.02	0.00	0.00	0.01	0.00	0.00	0.00	0.00	0.00	0.00	0.00	0.00	0.01	0.00	0.01	0.00	0.00	0.01	0.00	0.00	0.00	0.00	0.01	0.01	0.00	0.00	0.00	0.00
Species	Granulicatella Unclassified	0.00	0.00	0.00	0.00	0.00	0.00	0.00	0.00	0.09	0.11	0.00	0.00	0.00	0.00	0.00	0.00	0.00	0.00	0.00	0.00	0.00	0.00	0.00	0.00	0.00	0.00	0.00	0.00	0.00	0.00	0.00	0.00	0.00	0.00	0.00	0.00	0.00	0.00	0.00	0.00	0.00	0.00	0.00	0.00	0.00	0.00	0.00	0.00
Species	ER4 sp000765235	0.00	0.00	0.00	0.00	0.00	0.00	0.00	0.00	0.00	0.00	0.00	0.00	0.00	0.00	0.00	0.00	0.00	0.00	0.00	0.00	0.00	0.00	0.00	0.00	0.00	0.00	0.00	0.00	0.00	0.00	0.00	0.00	0.00	0.00	0.00	0.00	0.00	0.00	0.00	0.00	0.00	0.00	0.00	0.00	0.00	0.00	0.00	0.00
Species	Anaerostipes Unclassified	0.00	0.00	0.00	0.00	0.00	0.00	0.00	0.00	0.00	0.00	0.00	0.02	0.10	0.02	0.00	0.00	0.00	0.00	0.00	0.00	0.00	0.00	0.01	0.00	0.00	0.00	0.00	0.00	0.00	0.00	0.00	0.00	0.00	0.00	0.00	0.00	0.00	0.00	0.00	0.00	0.00	0.00	0.00	0.00	0.00	0.00	0.00	0.00
Species	Sphingomonadaceae Unclassified Unclassified	0.00	0.00	0.00	0.01	0.00	0.00	0.00	0.00	0.01	0.00	0.00	0.00	0.00	0.00	0.00	0.00	0.00	0.00	0.00	0.00	0.00	0.00	0.00	0.00	0.00	0.00	0.00	0.00	0.00	0.00	0.00	0.00	0.00	0.00	0.00	0.00	0.00	0.00	0.00	0.00	0.00	0.00	0.00	0.00	0.00	0.00	0.00	0.00
Species	Citrobacter_B Unclassified	0.00	0.00	0.00	0.00	0.00	0.00	0.00	0.00	0.00	0.00	0.00	0.00	0.00	0.00	0.00	0.00	0.00	0.00	0.00	0.17	0.00	0.02	0.00	0.00	0.00	0.00	0.00	0.00	0.00	0.00	0.00	0.00	0.00	0.00	0.00	0.00	0.00	0.00	0.00	0.00	0.00	0.00	0.00	0.00	0.00	0.00	0.00	0.00
Species	Moraxella_A Unclassified	0.00	0.00	0.00	0.00	0.00	0.00	0.00	0.00	0.00	0.00	0.00	0.00	0.00	0.00	0.00	0.00	0.00	0.00	0.00	0.01	0.00	0.00	0.00	0.00	0.00	0.00	0.00	0.00	0.00	0.00	0.00	0.01	0.00	0.00	0.00	0.00	0.00	0.00	0.00	0.00	0.00	0.00	0.00	0.00	0.00	0.00	0.00	0.00
Species	Cutibacterium Unclassified	0.00	0.00	0.00	0.00	0.00	0.00	0.00	0.03	0.00	0.00	0.00	0.00	0.00	0.00	0.00	0.00	0.00	0.00	0.01	0.00	0.00	0.00	0.00	0.00	0.00	0.00	0.00	0.01	0.00	0.00	0.00	0.00	0.00	0.00	0.00	0.00	0.00	0.00	0.00	0.00	0.00	0.00	0.00	0.00	0.00	0.00	0.00	0.00
Species	Lactobacillus Unclassified	0.00	0.00	0.00	0.00	0.00	0.00	0.00	0.00	0.00	0.00	0.00	0.00	0.00	0.00	0.00	0.00	0.00	0.00	0.00	0.00	0.00	0.00	0.00	0.00	0.00	0.00	0.00	0.00	0.00	0.00	0.00	0.00	0.00	0.00	0.00	0.00	0.00	0.00	0.00	0.00	0.00	0.01	0.01	0.00	0.00	0.00	0.00	0.00
Species	Bacillus_A Unclassified	0.00	0.01	0.00	0.00	0.00	0.00	0.00	0.01	0.05	0.01	0.00	0.00	0.00	0.00	0.00	0.00	0.01	0.00	0.00	0.00	0.00	0.01	0.00	0.00	0.00	0.00	0.00	0.01	0.00	0.00	0.00	0.00	0.00	0.00	0.00	0.00	0.00	0.00	0.00	0.00	0.00	0.00	0.00	0.00	0.00	0.00	0.01	0.00
Species	Amylolactobacillus Unclassified	0.00	0.00	0.00	0.00	0.00	0.00	0.00	0.00	0.01	0.00	0.01	0.00	0.00	0.00	0.00	0.00	0.00	0.00	0.00	0.00	0.00	0.00	0.00	0.00	0.00	0.00	0.00	0.00	0.00	0.00	0.00	0.01	0.00	0.00	0.00	0.00	0.00	0.00	0.00	0.00	0.00	0.00	0.00	0.00	0.00	0.00	0.00	0.00
Species	KLE1615 sp900066985	0.00	0.00	0.00	0.00	0.00	0.00	0.00	0.01	0.00	0.00	0.00	0.01	0.03	0.00	0.00	0.00	0.00	0.00	0.00	0.00	0.00	0.00	0.01	0.00	0.00	0.00	0.00	0.00	0.00	0.00	0.00	0.00	0.00	0.00	0.00	0.00	0.00	0.00	0.00	0.00	0.00	0.00	0.00	0.00	0.00	0.00	0.00	0.00
Species	Gleimia europaea_A	0.00	0.00	0.00	0.00	0.00	0.00	0.00	0.01	0.00	0.00	0.00	0.00	0.00	0.00	0.00	0.00	0.00	0.00	0.00	0.00	0.00	0.00	0.00	0.00	0.00	0.00	0.00	0.00	0.00	0.00	0.00	0.00	0.00	0.00	0.00	0.00	0.00	0.00	0.00	0.00	0.00	0.00	0.00	0.00	0.00	0.00	0.00	0.00
Species	Gemmiger variabilis_B	0.00	0.00	0.00	0.00	0.00	0.00	0.00	0.01	0.00	0.00	0.00	0.00	0.00	0.00	0.00	0.00	0.00	0.00	0.00	0.00	0.00	0.00	0.00	0.00	0.00	0.00	0.00	0.00	0.00	0.00	0.00	0.00	0.00	0.00	0.00	0.00	0.00	0.00	0.00	0.00	0.00	0.00	0.00	0.00	0.00	0.00	0.00	0.00
Species	TF01-11 sp003529475	0.00	0.00	0.00	0.00	0.00	0.00	0.00	0.00	0.00	0.00	0.00	0.00	0.00	0.00	0.00	0.00	0.00	0.00	0.00	0.00	0.00	0.00	0.00	0.00	0.00	0.00	0.00	0.00	0.00	0.00	0.00	0.00	0.00	0.00	0.00	0.00	0.00	0.00	0.00	0.00	0.00	0.00	0.00	0.01	0.00	0.00	0.00	0.00
Species	Tumebacillus Unclassified	0.00	0.00	0.00	0.00	0.00	0.00	0.00	0.00	0.01	0.00	0.00	0.00	0.00	0.00	0.00	0.00	0.00	0.00	0.01	0.10	0.00	0.00	0.00	0.00	0.00	0.00	0.00	0.00	0.00	0.00	0.00	0.00	0.00	0.00	0.00	0.00	0.00	0.00	0.00	0.00	0.00	0.00	0.00	0.01	0.00	0.00	0.00	0.00
Species	Peptococcus Unclassified	0.00	0.00	0.00	0.00	0.00	0.00	0.00	0.00	0.00	0.00	0.10	0.00	0.00	0.00	0.00	0.00	0.00	0.00	0.00	0.00	0.00	0.00	0.00	0.00	0.00	0.00	0.00	0.00	0.00	0.00	0.00	0.00	0.00	0.00	0.00	0.00	0.00	0.00	0.00	0.00	0.00	0.00	0.00	0.00	0.00	0.00	0.00	0.00
Species	Lactobacillus kalixensis	0.00	0.00	0.00	0.00	0.00	0.02	0.00	0.01	0.00	0.00	0.03	0.00	0.05	0.02	0.00	0.00	0.00	0.00	0.00	0.00	0.00	0.00	0.00	0.00	0.00	0.02	0.00	0.00	0.00	0.00	0.00	0.00	0.00	0.00	0.07	0.00	0.02	0.04	0.00	0.00	0.01	0.00	0.00	0.00	0.00	0.00	0.00	0.01
Species	Sneathia amnii	0.00	0.00	0.00	0.00	0.00	0.00	0.00	0.00	0.00	0.00	0.00	0.00	0.00	0.00	0.00	0.00	0.00	0.00	0.00	0.00	0.00	0.00	0.00	0.00	0.00	0.00	0.00	0.00	0.00	0.00	0.00	0.00	0.00	0.00	0.00	0.00	0.00	0.00	0.00	0.00	0.00	0.00	0.00	0.00	0.00	0.00	0.00	0.00
Species	CAG-354 Unclassified	0.00	0.00	0.00	0.00	0.00	0.00	0.00	0.00	0.00	0.00	0.00	0.00	0.00	0.00	0.00	0.00	0.00	0.00	0.00	0.00	0.00	0.00	0.00	0.00	0.00	0.00	0.00	0.02	0.00	0.00	0.00	0.00	0.00	0.00	0.00	0.00	0.00	0.00	0.00	0.00	0.00	0.00	0.00	0.00	0.00	0.00	0.00	0.00
Species	An172 Unclassified	0.00	0.00	0.00	0.00	0.01	0.00	0.02	0.03	0.00	0.00	0.00	0.00	0.00	0.00	0.00	0.00	0.00	0.00	0.00	0.00	0.00	0.00	0.00	0.00	0.00	0.00	0.00	0.00	0.00	0.00	0.00	0.00	0.00	0.00	0.00	0.00	0.00	0.00	0.00	0.00	0.00	0.00	0.00	0.00	0.00	0.00	0.00	0.00
Species	Olegusella massiliensis	0.00	0.00	0.00	0.00	0.00	0.00	0.00	0.00	0.00	0.00	0.00	0.00	0.00	0.00	0.00	0.00	0.00	0.00	0.00	0.00	0.00	0.01	0.00	0.00	0.00	0.00	0.00	0.00	0.00	0.00	0.00	0.00	0.00	0.00	0.00	0.00	0.00	0.00	0.00	0.00	0.00	0.00	0.00	0.00	0.00	0.00	0.00	0.00
Species	Barnesiella Unclassified	0.00	0.00	0.00	0.00	0.00	0.00	0.00	0.00	0.00	0.00	0.00	0.00	0.00	0.00	0.00	0.00	0.00	0.00	0.00	0.00	0.00	0.00	0.00	0.00	0.00	0.00	0.00	0.00	0.00	0.00	0.00	0.00	0.00	0.00	0.00	0.00	0.00	0.00	0.00	0.00	0.00	0.00	0.00	0.00	0.00	0.00	0.00	0.00
Species	Pauljensenia radingae	0.00	0.00	0.00	0.00	0.00	0.00	0.00	0.00	0.00	0.00	0.00	0.00	0.00	0.00	0.00	0.00	0.00	0.00	0.00	0.00	0.00	0.00	0.00	0.00	0.00	0.00	0.00	0.00	0.00	0.00	0.00	0.00	0.00	0.00	0.00	0.00	0.00	0.00	0.00	0.00	0.00	0.00	0.00	0.00	0.00	0.00	0.00	0.00
Species	Oscillibacter Unclassified	0.00	0.00	0.00	0.00	0.00	0.00	0.00	0.00	0.00	0.00	0.00	0.00	0.00	0.00	0.00	0.00	0.00	0.00	0.00	0.00	0.00	0.00	0.01	0.00	0.00	0.00	0.00	0.00	0.00	0.00	0.00	0.00	0.00	0.00	0.00	0.00	0.00	0.00	0.00	0.00	0.00	0.00	0.00	0.00	0.00	0.00	0.00	0.00
Species	Corynebacterium simulans	0.00	0.00	0.00	0.00	0.00	0.00	0.00	0.00	0.00	0.00	0.00	0.00	0.00	0.00	0.00	0.00	0.00	0.00	0.00	0.00	0.00	0.01	0.02	0.00	0.00	0.00	0.00	0.00	0.00	0.00	0.00	0.00	0.00	0.00	0.01	0.00	0.00	0.00	0.00	0.00	0.00	0.00	0.00	0.00	0.00	0.00	0.00	0.00
Species	Agathobaculum butyriciproducens	0.00	0.00	0.00	0.00	0.00	0.00	0.00	0.00	0.00	0.00	0.00	0.00	0.05	0.00	0.00	0.00	0.00	0.00	0.00	0.00	0.00	0.00	0.00	0.00	0.00	0.00	0.00	0.02	0.00	0.00	0.00	0.00	0.00	0.00	0.00	0.00	0.00	0.00	0.00	0.00	0.00	0.00	0.00	0.00	0.00	0.00	0.00	0.00
Species	Parabacteroides merdae	0.00	0.00	0.00	0.00	0.00	0.00	0.00	0.01	0.00	0.00	0.00	0.00	0.01	0.00	0.00	0.00	0.00	0.00	0.00	0.00	0.00	0.00	0.00	0.00	0.00	0.00	0.00	0.00	0.00	0.00	0.00	0.00	0.00	0.00	0.00	0.00	0.00	0.00	0.00	0.00	0.00	0.00	0.00	0.01	0.00	0.00	0.00	0.00
Species	F0422 Unclassified	0.00	0.00	0.00	0.00	0.00	0.00	0.00	0.00	0.09	0.11	0.00	0.00	0.00	0.00	0.00	0.00	0.00	0.00	0.00	0.00	0.00	0.00	0.00	0.00	0.00	0.00	0.01	0.00	0.00	0.00	0.00	0.00	0.00	0.00	0.00	0.00	0.00	0.00	0.00	0.00	0.00	0.00	0.00	0.00	0.00	0.00	0.00	0.00
Species	UMGS1375 sp900066615	0.00	0.00	0.00	0.00	0.00	0.00	0.00	0.00	0.00	0.00	0.00	0.00	0.00	0.00	0.00	0.00	0.00	0.00	0.00	0.00	0.00	0.00	0.00	0.00	0.00	0.00	0.00	0.00	0.00	0.00	0.00	0.00	0.00	0.00	0.00	0.00	0.00	0.00	0.00	0.00	0.00	0.00	0.00	0.00	0.00	0.00	0.00	0.00
Species	Eremococcus coleocola	0.00	0.00	0.00	0.00	0.00	0.00	0.00	0.00	0.00	0.00	0.00	0.00	0.00	0.00	0.00	0.00	0.00	0.00	0.00	0.00	0.00	0.01	0.00	0.00	0.00	0.00	0.00	0.00	0.00	0.00	0.00	0.00	0.00	0.00	0.00	0.00	0.00	0.00	0.00	0.00	0.00	0.00	0.00	0.00	0.00	0.00	0.00	0.00
Species	Paeniclostridium Unclassified	0.00	0.00	0.00	0.00	0.00	0.00	0.00	0.01	0.00	0.00	0.00	0.02	0.06	0.00	0.00	0.00	0.00	0.00	0.00	0.00	0.00	0.00	0.01	0.01	0.00	0.00	0.00	0.00	0.00	0.00	0.00	0.00	0.00	0.00	0.00	0.00	0.00	0.00	0.00	0.00	0.00	0.00	0.00	0.00	0.00	0.00	0.00	0.00
Species	Anaerococcus rubeinfantis	0.00	0.00	0.00	0.00	0.00	0.00	0.00	0.00	0.00	0.00	0.02	0.00	0.00	0.00	0.00	0.00	0.00	0.00	0.00	0.00	0.00	0.00	0.00	0.00	0.00	0.00	0.00	0.00	0.00	0.00	0.00	0.00	0.00	0.00	0.00	0.00	0.00	0.00	0.00	0.00	0.00	0.00	0.03	0.00	0.00	0.00	0.00	0.00
Species	Prevotella sp000479005	0.00	0.00	0.00	0.00	0.00	0.00	0.00	0.00	0.01	0.00	0.04	0.00	0.00	0.00	0.00	0.00	0.00	0.00	0.00	0.00	0.00	0.00	0.00	0.00	0.00	0.00	0.00	0.00	0.00	0.00	0.00	0.00	0.00	0.00	0.00	0.00	0.00	0.00	0.00	0.00	0.00	0.00	0.00	0.00	0.00	0.00	0.00	0.03
Species	Faecalimonas Unclassified	0.00	0.00	0.00	0.00	0.00	0.00	0.00	0.00	0.00	0.00	0.00	0.00	0.01	0.00	0.00	0.00	0.00	0.00	0.00	0.00	0.00	0.00	0.00	0.00	0.00	0.00	0.00	0.00	0.00	0.00	0.00	0.00	0.00	0.00	0.00	0.00	0.00	0.00	0.00	0.00	0.00	0.00	0.00	0.00	0.00	0.00	0.00	0.00
Species	Micrococcaceae Unclassified Unclassified	0.00	0.00	0.00	0.00	0.00	0.00	0.00	0.02	0.00	0.00	0.00	0.01	0.00	0.00	0.00	0.00	0.00	0.00	0.00	0.00	0.00	0.00	0.00	0.00	0.00	0.00	0.00	0.00	0.00	0.00	0.00	0.01	0.00	0.00	0.00	0.00	0.00	0.00	0.00	0.00	0.00	0.00	0.00	0.00	0.00	0.00	0.00	0.00
Species	Varibaculum sp900106855	0.00	0.00	0.00	0.00	0.00	0.00	0.00	0.00	0.00	0.00	0.00	0.00	0.00	0.00	0.00	0.00	0.00	0.00	0.00	0.00	0.00	0.00	0.00	0.00	0.00	0.00	0.00	0.00	0.00	0.00	0.00	0.00	0.00	0.00	0.00	0.00	0.00	0.00	0.00	0.00	0.00	0.00	0.00	0.00	0.00	0.00	0.00	0.28
Species	Bifidobacterium vaginale_B	0.00	0.00	0.00	0.00	0.00	0.00	0.00	0.00	0.00	0.00	0.00	0.00	0.00	0.00	0.00	0.00	0.00	0.00	0.00	0.00	0.00	0.00	0.00	0.00	0.00	0.00	0.02	0.00	0.00	0.00	0.00	0.00	0.00	0.00	0.00	0.00	0.00	0.00	0.00	0.00	0.00	0.00	0.00	0.01	0.00	0.00	0.00	0.00
Species	Corynebacterium sp001807485	0.00	0.00	0.00	0.00	0.00	0.00	0.00	0.00	0.00	0.00	0.00	0.00	0.00	0.00	0.00	0.00	0.00	0.00	0.00	0.00	0.00	0.00	0.00	0.00	0.00	0.00	0.00	0.00	0.00	0.00	0.00	0.00	0.00	0.00	0.00	0.00	0.00	0.00	0.00	0.00	0.00	0.00	0.00	0.00	0.00	0.00	0.00	0.00
Species	Prevotella melaninogenica	0.00	0.00	0.00	0.00	0.00	0.00	0.00	0.00	0.02	0.08	0.00	0.00	0.00	0.00	0.00	0.00	0.00	0.00	0.00	0.00	0.00	0.00	0.00	0.00	0.00	0.00	0.00	0.00	0.00	0.00	0.00	0.00	0.00	0.00	0.00	0.00	0.00	0.00	0.00	0.00	0.00	0.00	0.00	0.00	0.00	0.00	0.00	0.00
Species	Limosilactobacillus fermentum	0.00	0.00	0.00	0.00	0.00	0.00	0.00	0.00	0.00	0.00	0.00	0.00	0.00	0.01	0.00	0.00	0.00	0.00	0.00	0.00	0.00	0.00	0.00	0.00	0.00	0.00	0.00	0.00	0.00	0.00	0.00	0.00	0.00	0.00	0.00	0.00	0.00	0.00	0.00	0.00	0.00	0.00	0.00	0.00	0.00	0.00	0.00	0.00
Species	Cutibacterium avidum	0.00	0.00	0.00	0.00	0.00	0.00	0.00	0.01	0.00	0.00	0.00	0.00	0.00	0.00	0.00	0.00	0.00	0.00	0.01	0.00	0.00	0.00	0.00	0.00	0.00	0.00	0.00	0.00	0.00	0.00	0.00	0.00	0.00	0.00	0.00	0.00	0.00	0.00	0.00	0.00	0.00	0.00	0.00	0.00	0.00	0.00	0.00	0.00
Species	Clostridium_Q sp003024715	0.00	0.00	0.00	0.00	0.00	0.00	0.00	0.00	0.00	0.00	0.00	0.00	0.00	0.00	0.00	0.00	0.00	0.00	0.00	0.00	0.00	0.00	0.00	0.00	0.00	0.00	0.00	0.00	0.00	0.00	0.00	0.00	0.00	0.00	0.00	0.00	0.00	0.00	0.00	0.00	0.00	0.00	0.00	0.00	0.00	0.00	0.00	0.00
Species	CAG-81 Unclassified	0.00	0.00	0.00	0.00	0.00	0.00	0.00	0.00	0.00	0.00	0.00	0.00	0.03	0.00	0.00	0.00	0.00	0.00	0.01	0.00	0.00	0.00	0.00	0.00	0.00	0.00	0.00	0.00	0.00	0.00	0.00	0.00	0.00	0.00	0.00	0.00	0.00	0.00	0.00	0.00	0.00	0.00	0.00	0.00	0.00	0.00	0.00	0.00
Species	Actinotignum Unclassified	0.00	0.00	0.00	0.00	0.00	0.00	0.00	0.02	0.00	0.00	0.00	0.00	0.00	0.01	0.00	0.00	0.00	0.00	0.00	0.00	0.00	0.00	0.00	0.00	0.00	0.00	0.00	0.00	0.00	0.00	0.00	0.00	0.00	0.00	0.00	0.00	0.00	0.00	0.00	0.00	0.00	0.00	0.00	0.00	0.00	0.00	0.00	0.02
Species	Erysipelotrichaceae Unclassified Unclassified	0.00	0.00	0.00	0.00	0.00	0.00	0.00	0.00	0.00	0.02	0.02	0.00	0.00	0.00	0.00	0.00	0.00	0.00	0.00	0.00	0.00	0.00	0.00	0.00	0.00	0.00	0.00	0.00	0.00	0.00	0.00	0.00	0.00	0.00	0.00	0.00	0.00	0.00	0.00	0.00	0.00	0.00	0.00	0.00	0.00	0.00	0.00	0.00
Species	Bergeyella_A Unclassified	0.00	0.00	0.00	0.00	0.00	0.00	0.00	0.00	0.00	0.02	0.00	0.00	0.00	0.00	0.00	0.00	0.00	0.00	0.00	0.00	0.00	0.00	0.00	0.00	0.00	0.00	0.10	0.00	0.00	0.00	0.00	0.00	0.00	0.00	0.00	0.00	0.00	0.00	0.00	0.00	0.00	0.00	0.00	0.00	0.00	0.00	0.00	0.00
Species	Erysipelatoclostridium sp000752095	0.00	0.00	0.00	0.00	0.00	0.00	0.00	0.00	0.00	0.00	0.00	0.00	0.00	0.00	0.00	0.00	0.00	0.00	0.00	0.00	0.00	0.00	0.00	0.00	0.00	0.00	0.00	0.00	0.00	0.00	0.00	0.00	0.00	0.00	0.00	0.00	0.00	0.00	0.00	0.00	0.00	0.00	0.00	0.00	0.00	0.00	0.00	0.00
Species	Lawsonella clevelandensis	0.00	0.00	0.00	0.00	0.00	0.00	0.00	0.00	0.00	0.00	0.00	0.00	0.00	0.00	0.00	0.00	0.00	0.00	0.00	0.00	0.00	0.00	0.00	0.00	0.00	0.00	0.04	0.00	0.00	0.01	0.00	0.00	0.00	0.00	0.00	0.00	0.00	0.00	0.00	0.00	0.00	0.00	0.00	0.00	0.00	0.00	0.00	0.00
Species	Acutalibacteraceae Unclassified Unclassified	0.00	0.00	0.00	0.00	0.00	0.00	0.00	0.00	0.00	0.00	0.00	0.00	0.04	0.00	0.00	0.00	0.00	0.00	0.00	0.00	0.00	0.00	0.00	0.00	0.00	0.00	0.00	0.00	0.00	0.00	0.00	0.00	0.00	0.00	0.00	0.00	0.00	0.00	0.00	0.00	0.00	0.00	0.00	0.00	0.00	0.00	0.00	0.00
Species	Lentilactobacillus sunkii	0.00	0.00	0.00	0.00	0.00	0.00	0.00	0.00	0.00	0.00	0.00	0.00	0.00	0.00	0.00	0.00	0.00	0.00	0.00	0.00	0.00	0.00	0.00	0.00	0.00	0.00	0.00	0.00	0.00	0.00	0.00	0.00	0.00	0.00	0.00	0.00	0.00	0.00	0.00	0.00	0.00	0.00	0.00	0.00	0.00	0.00	0.00	0.00
Species	Moraxella_A osloensis_A	0.00	0.00	0.00	0.00	0.00	0.00	0.00	0.00	0.00	0.00	0.01	0.00	0.00	0.00	0.00	0.00	0.00	0.00	0.00	0.00	0.00	0.00	0.00	0.00	0.00	0.00	0.00	0.00	0.00	0.00	0.00	0.00	0.00	0.00	0.00	0.00	0.00	0.00	0.00	0.00	0.00	0.00	0.00	0.00	0.00	0.00	0.00	0.00
Species	Anaerococcus nagyae	0.00	0.00	0.01	0.00	0.00	0.00	0.00	0.00	0.00	0.02	0.00	0.01	0.00	0.00	0.00	0.00	0.00	0.00	0.00	0.00	0.00	0.00	0.00	0.00	0.00	0.00	0.00	0.00	0.00	0.00	0.00	0.00	0.00	0.00	0.00	0.00	0.00	0.00	0.00	0.00	0.00	0.00	0.00	0.00	0.00	0.00	0.00	0.00
Species	Acetatifactor Unclassified	0.00	0.00	0.00	0.00	0.00	0.00	0.00	0.00	0.00	0.00	0.00	0.00	0.00	0.00	0.00	0.00	0.00	0.00	0.00	0.00	0.00	0.00	0.00	0.00	0.00	0.00	0.00	0.00	0.00	0.00	0.00	0.00	0.00	0.00	0.00	0.00	0.00	0.00	0.00	0.00	0.00	0.00	0.00	0.00	0.00	0.00	0.00	0.00
Species	Cloacibacterium Unclassified	0.00	0.00	0.01	0.01	0.00	0.00	0.00	0.00	0.00	0.00	0.00	0.00	0.00	0.00	0.00	0.00	0.00	0.03	0.00	0.00	0.00	0.00	0.00	0.00	0.00	0.00	0.00	0.00	0.00	0.00	0.00	0.00	0.00	0.00	0.00	0.00	0.00	0.00	0.00	0.00	0.00	0.00	0.00	0.00	0.00	0.00	0.00	0.00
Species	CAG-138 Unclassified Unclassified	0.00	0.00	0.00	0.00	0.00	0.00	0.00	0.00	0.00	0.00	0.00	0.00	0.00	0.00	0.00	0.00	0.00	0.00	0.00	0.00	0.00	0.00	0.00	0.00	0.00	0.00	0.00	0.00	0.00	0.00	0.00	0.00	0.00	0.00	0.00	0.00	0.00	0.00	0.00	0.00	0.00	0.00	0.00	0.00	0.00	0.00	0.00	0.00
Species	F0040 Unclassified	0.00	0.00	0.00	0.00	0.00	0.00	0.00	0.00	0.00	0.06	0.00	0.01	0.00	0.00	0.00	0.00	0.00	0.00	0.00	0.00	0.00	0.00	0.00	0.00	0.00	0.00	0.00	0.00	0.00	0.00	0.00	0.00	0.00	0.00	0.00	0.00	0.00	0.00	0.00	0.00	0.00	0.00	0.00	0.00	0.00	0.00	0.00	0.00
Species	Parvimonas sp001553085	0.00	0.00	0.00	0.00	0.00	0.00	0.00	0.00	0.00	0.00	0.00	0.00	0.00	0.00	0.00	0.00	0.00	0.00	0.00	0.00	0.00	0.00	0.00	0.00	0.00	0.00	0.00	0.00	0.00	0.00	0.00	0.00	0.00	0.00	0.00	0.00	0.00	0.00	0.00	0.00	0.00	0.00	0.00	0.00	0.00	0.00	0.00	0.00
Species	CAG-41 Unclassified	0.00	0.00	0.00	0.00	0.00	0.00	0.00	0.00	0.00	0.00	0.00	0.00	0.00	0.00	0.00	0.00	0.00	0.00	0.00	0.00	0.00	0.00	0.00	0.00	0.00	0.00	0.00	0.00	0.00	0.00	0.00	0.00	0.00	0.00	0.00	0.00	0.00	0.00	0.00	0.00	0.00	0.00	0.00	0.00	0.00	0.00	0.00	0.00
Species	Pseudomonadaceae Unclassified Unclassified	0.00	0.00	0.00	0.00	0.00	0.00	0.00	0.00	0.00	0.00	0.01	0.00	0.00	0.00	0.00	0.00	0.00	0.00	0.00	0.00	0.00	0.00	0.00	0.00	0.00	0.00	0.00	0.00	0.00	0.00	0.00	0.00	0.00	0.00	0.00	0.00	0.00	0.00	0.00	0.00	0.00	0.00	0.01	0.00	0.00	0.00	0.00	0.00
Species	Calidifontibacter Unclassified	0.00	0.00	0.00	0.00	0.00	0.00	0.00	0.00	0.00	0.00	0.00	0.00	0.00	0.00	0.00	0.00	0.00	0.00	0.00	0.00	0.00	0.00	0.00	0.00	0.00	0.00	0.00	0.00	0.00	0.00	0.00	0.00	0.00	0.00	0.00	0.00	0.00	0.00	0.00	0.00	0.00	0.00	0.00	0.00	0.00	0.00	0.00	0.00
Species	Anaerobutyricum hallii_A	0.00	0.00	0.00	0.00	0.00	0.00	0.00	0.00	0.00	0.00	0.00	0.00	0.00	0.01	0.00	0.00	0.00	0.00	0.00	0.00	0.00	0.00	0.00	0.00	0.00	0.00	0.00	0.00	0.00	0.00	0.00	0.00	0.00	0.00	0.00	0.00	0.00	0.00	0.00	0.00	0.00	0.00	0.00	0.00	0.00	0.00	0.00	0.00
Species	Eubacterium_F sp003491505	0.00	0.00	0.00	0.00	0.00	0.00	0.00	0.01	0.00	0.00	0.00	0.00	0.00	0.00	0.00	0.00	0.00	0.00	0.00	0.00	0.00	0.00	0.00	0.00	0.00	0.00	0.00	0.00	0.00	0.00	0.00	0.00	0.00	0.00	0.00	0.00	0.00	0.00	0.00	0.00	0.00	0.00	0.00	0.02	0.00	0.00	0.00	0.00
Species	Tepidimonas fonticaldi	0.00	0.00	0.01	0.01	0.00	0.00	0.00	0.00	0.00	0.00	0.00	0.00	0.00	0.00	0.00	0.00	0.00	0.00	0.02	0.00	0.00	0.00	0.00	0.00	0.00	0.00	0.00	0.00	0.01	0.00	0.00	0.00	0.00	0.00	0.00	0.00	0.00	0.00	0.00	0.00	0.00	0.00	0.00	0.00	0.00	0.00	0.00	0.00
Species	Mediterraneibacter torques	0.00	0.00	0.00	0.00	0.00	0.00	0.00	0.00	0.00	0.00	0.00	0.01	0.11	0.02	0.00	0.00	0.00	0.00	0.01	0.00	0.00	0.00	0.00	0.00	0.00	0.00	0.00	0.00	0.00	0.00	0.00	0.00	0.00	0.00	0.00	0.00	0.00	0.00	0.00	0.00	0.00	0.00	0.00	0.00	0.00	0.00	0.00	0.00
Species	DNF00809 sp900604965	0.00	0.00	0.00	0.00	0.00	0.00	0.00	0.00	0.00	0.00	0.00	0.00	0.00	0.00	0.00	0.00	0.00	0.00	0.00	0.01	0.02	0.00	0.00	0.00	0.00	0.00	0.00	0.00	0.00	0.00	0.00	0.00	0.00	0.00	0.00	0.00	0.00	0.00	0.00	0.00	0.00	0.00	0.00	0.00	0.00	0.00	0.00	0.00
Species	Anaerostipes hadrus_A	0.00	0.00	0.00	0.00	0.00	0.00	0.00	0.00	0.00	0.00	0.00	0.01	0.04	0.00	0.00	0.00	0.00	0.00	0.00	0.00	0.00	0.00	0.00	0.00	0.00	0.00	0.00	0.00	0.00	0.00	0.00	0.00	0.00	0.00	0.00	0.00	0.00	0.00	0.00	0.00	0.00	0.00	0.00	0.00	0.00	0.00	0.00	0.00
Species	Peptostreptococcus sp000758885	0.00	0.00	0.00	0.00	0.00	0.00	0.00	0.00	0.01	0.00	0.00	0.00	0.00	0.00	0.00	0.00	0.00	0.00	0.00	0.00	0.00	0.00	0.00	0.00	0.00	0.00	0.00	0.00	0.00	0.00	0.00	0.00	0.00	0.00	0.00	0.00	0.00	0.00	0.00	0.00	0.00	0.00	0.00	0.00	0.00	0.00	0.00	0.00
Species	Blautia_A massiliensis	0.00	0.00	0.00	0.00	0.00	0.00	0.00	0.01	0.00	0.00	0.00	0.00	0.03	0.00	0.00	0.00	0.00	0.00	0.01	0.00	0.00	0.00	0.00	0.00	0.00	0.00	0.00	0.00	0.00	0.00	0.00	0.00	0.00	0.00	0.00	0.00	0.00	0.00	0.00	0.00	0.00	0.00	0.00	0.00	0.00	0.00	0.00	0.00
Species	Criibacterium bergeronii	0.00	0.00	0.00	0.00	0.00	0.00	0.00	0.00	0.00	0.00	0.00	0.00	0.00	0.00	0.00	0.00	0.00	0.00	0.00	0.00	0.00	0.00	0.00	0.00	0.00	0.00	0.00	0.00	0.00	0.00	0.00	0.00	0.00	0.00	0.00	0.00	0.00	0.00	0.00	0.00	0.00	0.00	0.00	0.00	0.00	0.00	0.00	0.00
Species	CAG-495 Unclassified	0.00	0.00	0.00	0.00	0.00	0.00	0.00	0.00	0.00	0.00	0.00	0.00	0.00	0.00	0.00	0.00	0.00	0.00	0.00	0.00	0.00	0.00	0.00	0.00	0.00	0.00	0.00	0.00	0.00	0.00	0.00	0.00	0.00	0.00	0.00	0.00	0.00	0.00	0.00	0.00	0.00	0.00	0.00	0.00	0.00	0.00	0.00	0.00
Species	Bifidobacteriaceae Unclassified Unclassified	0.00	0.00	0.00	0.00	0.00	0.00	0.00	0.00	0.00	0.00	0.00	0.00	0.00	0.00	0.00	0.00	0.00	0.00	0.00	0.00	0.00	0.00	0.00	0.00	0.00	0.00	0.03	0.00	0.00	0.00	0.00	0.00	0.00	0.00	0.00	0.00	0.00	0.00	0.00	0.00	0.00	0.00	0.00	0.04	0.00	0.00	0.00	0.00
Species	Haemophilus Unclassified	0.00	0.00	0.00	0.00	0.00	0.00	0.00	0.00	0.00	0.04	0.00	0.00	0.00	0.00	0.00	0.00	0.00	0.00	0.00	0.00	0.00	0.00	0.00	0.00	0.00	0.00	0.00	0.00	0.00	0.00	0.00	0.00	0.00	0.00	0.00	0.00	0.00	0.00	0.00	0.00	0.00	0.00	0.00	0.00	0.00	0.00	0.00	0.01
Species	Ralstonia Unclassified	0.00	0.00	0.00	0.00	0.00	0.00	0.00	0.00	0.00	0.00	0.00	0.00	0.00	0.00	0.00	0.00	0.00	0.00	0.00	0.00	0.00	0.00	0.00	0.00	0.00	0.00	0.00	0.00	0.00	0.00	0.00	0.00	0.00	0.00	0.00	0.00	0.00	0.00	0.01	0.00	0.00	0.00	0.00	0.00	0.00	0.00	0.00	0.00
Species	Levyella Unclassified	0.00	0.00	0.00	0.00	0.00	0.00	0.00	0.00	0.00	0.00	0.00	0.00	0.00	0.00	0.00	0.00	0.00	0.00	0.00	0.00	0.00	0.00	0.00	0.00	0.00	0.00	0.00	0.00	0.00	0.00	0.00	0.00	0.00	0.00	0.00	0.00	0.00	0.00	0.00	0.00	0.00	0.00	0.00	0.00	0.00	0.00	0.00	0.00
Species	Alistipes onderdonkii	0.00	0.00	0.00	0.00	0.00	0.00	0.00	0.00	0.00	0.00	0.00	0.00	0.00	0.00	0.00	0.00	0.00	0.00	0.00	0.00	0.00	0.00	0.00	0.00	0.00	0.00	0.00	0.00	0.00	0.00	0.00	0.00	0.00	0.00	0.00	0.00	0.00	0.00	0.00	0.00	0.00	0.00	0.00	0.00	0.00	0.00	0.00	0.00
Species	Deinococcus Unclassified	0.00	0.00	0.02	0.05	0.00	0.00	0.01	0.01	0.00	0.00	0.00	0.00	0.00	0.00	0.00	0.00	0.00	0.00	0.00	0.00	0.00	0.00	0.00	0.00	0.00	0.00	0.00	0.00	0.00	0.00	0.00	0.00	0.00	0.00	0.00	0.00	0.00	0.00	0.00	0.00	0.00	0.00	0.00	0.00	0.00	0.00	0.00	0.00
Species	Coprococcus_A catus	0.00	0.00	0.00	0.00	0.00	0.00	0.00	0.00	0.00	0.00	0.00	0.00	0.00	0.00	0.00	0.00	0.00	0.00	0.00	0.00	0.00	0.00	0.00	0.01	0.00	0.00	0.00	0.00	0.00	0.00	0.00	0.00	0.00	0.00	0.00	0.00	0.00	0.00	0.00	0.00	0.00	0.00	0.00	0.00	0.00	0.00	0.00	0.00
Species	GCA-900066135 Unclassified	0.00	0.00	0.00	0.00	0.00	0.00	0.00	0.00	0.00	0.00	0.00	0.00	0.00	0.00	0.00	0.00	0.00	0.00	0.00	0.00	0.00	0.00	0.00	0.00	0.00	0.00	0.00	0.00	0.00	0.00	0.00	0.00	0.00	0.00	0.00	0.00	0.00	0.00	0.00	0.00	0.00	0.00	0.00	0.00	0.00	0.00	0.00	0.00
Species	Jonquetella Unclassified	0.00	0.00	0.00	0.00	0.00	0.00	0.00	0.00	0.00	0.00	0.00	0.00	0.00	0.00	0.00	0.00	0.00	0.00	0.00	0.00	0.00	0.00	0.00	0.00	0.00	0.00	0.00	0.00	0.00	0.00	0.00	0.00	0.00	0.00	0.00	0.00	0.00	0.00	0.00	0.00	0.00	0.00	0.00	0.00	0.00	0.00	0.00	0.00
Species	Bacteroides clarus	0.00	0.00	0.00	0.00	0.00	0.00	0.00	0.00	0.00	0.00	0.00	0.02	0.04	0.00	0.00	0.00	0.00	0.00	0.00	0.00	0.00	0.00	0.00	0.00	0.00	0.00	0.00	0.00	0.00	0.00	0.00	0.00	0.00	0.00	0.00	0.00	0.00	0.00	0.00	0.00	0.00	0.00	0.00	0.00	0.00	0.00	0.00	0.00
Species	Lactobacillaceae Unclassified unclassified	0.00	0.00	0.00	0.00	0.00	0.00	0.00	0.00	0.00	0.00	0.00	0.00	0.00	0.00	0.00	0.00	0.00	0.00	0.00	0.00	0.00	0.00	0.00	0.00	0.00	0.00	0.00	0.00	0.00	0.00	0.00	0.00	0.00	0.00	0.00	0.00	0.00	0.00	0.00	0.00	0.00	0.00	0.00	0.00	0.00	0.00	0.00	0.00
Species	Blautia_A obeum	0.00	0.00	0.00	0.00	0.00	0.00	0.00	0.00	0.00	0.00	0.00	0.00	0.00	0.00	0.00	0.00	0.00	0.00	0.00	0.00	0.00	0.00	0.00	0.00	0.00	0.00	0.00	0.00	0.00	0.00	0.00	0.00	0.00	0.00	0.00	0.00	0.00	0.00	0.00	0.00	0.00	0.00	0.00	0.00	0.00	0.00	0.00	0.00
Species	Weeksellaceae Unclassified Unclassified	0.00	0.00	0.00	0.00	0.00	0.00	0.00	0.00	0.00	0.03	0.00	0.00	0.00	0.00	0.00	0.00	0.00	0.00	0.00	0.00	0.00	0.00	0.00	0.00	0.00	0.00	0.03	0.00	0.00	0.00	0.00	0.00	0.00	0.00	0.00	0.00	0.00	0.00	0.00	0.00	0.00	0.00	0.00	0.00	0.00	0.00	0.00	0.00
Species	Fannyhessea vaginae_A	0.00	0.00	0.00	0.00	0.00	0.00	0.00	0.00	0.00	0.00	0.00	0.00	0.00	0.00	0.00	0.00	0.00	0.00	0.00	0.00	0.00	0.00	0.00	0.00	0.00	0.00	0.00	0.00	0.00	0.00	0.00	0.00	0.00	0.00	0.00	0.00	0.00	0.00	0.00	0.00	0.00	0.00	0.00	0.00	0.00	0.00	0.00	0.00
Species	Hydrogenophaga Unclassified	0.00	0.00	0.00	0.00	0.00	0.00	0.00	0.00	0.00	0.00	0.00	0.00	0.00	0.00	0.00	0.00	0.00	0.02	0.00	0.00	0.00	0.00	0.00	0.00	0.00	0.00	0.00	0.00	0.00	0.00	0.00	0.00	0.00	0.00	0.00	0.00	0.00	0.00	0.00	0.00	0.00	0.00	0.00	0.00	0.00	0.00	0.00	0.00
Species	Pasteurellaceae Unclassified Unclassified	0.00	0.00	0.00	0.00	0.00	0.00	0.00	0.00	0.02	0.04	0.00	0.00	0.00	0.00	0.00	0.00	0.00	0.00	0.00	0.00	0.00	0.00	0.00	0.00	0.00	0.00	0.00	0.00	0.00	0.00	0.00	0.00	0.00	0.00	0.00	0.00	0.00	0.00	0.00	0.00	0.00	0.00	0.00	0.00	0.00	0.00	0.00	0.00
Species	Enterocloster sp000431375	0.00	0.00	0.00	0.00	0.00	0.00	0.00	0.00	0.00	0.00	0.00	0.00	0.00	0.00	0.00	0.00	0.00	0.00	0.00	0.00	0.00	0.00	0.00	0.00	0.00	0.00	0.00	0.00	0.00	0.00	0.00	0.00	0.00	0.00	0.00	0.00	0.00	0.00	0.00	0.00	0.00	0.00	0.00	0.00	0.00	0.00	0.00	0.00
Species	Urinacoccus Unclassified	0.00	0.00	0.00	0.00	0.00	0.00	0.00	0.00	0.00	0.00	0.00	0.00	0.00	0.00	0.00	0.00	0.00	0.00	0.00	0.00	0.00	0.00	0.00	0.00	0.00	0.00	0.00	0.00	0.00	0.00	0.00	0.00	0.00	0.00	0.00	0.00	0.00	0.00	0.00	0.00	0.00	0.00	0.00	0.00	0.00	0.00	0.00	0.01
Species	Pseudomonas_E Unclassified	0.00	0.00	0.00	0.00	0.00	0.00	0.00	0.00	0.00	0.00	0.00	0.01	0.00	0.00	0.00	0.00	0.00	0.00	0.00	0.00	0.00	0.00	0.00	0.00	0.00	0.00	0.00	0.00	0.00	0.00	0.00	0.00	0.00	0.00	0.00	0.00	0.00	0.00	0.00	0.00	0.00	0.00	0.00	0.00	0.00	0.00	0.00	0.00
Species	Hespellia Unclassified	0.00	0.00	0.00	0.00	0.00	0.00	0.00	0.00	0.00	0.00	0.00	0.00	0.02	0.00	0.00	0.00	0.00	0.00	0.00	0.00	0.00	0.00	0.00	0.00	0.00	0.00	0.00	0.00	0.00	0.00	0.00	0.00	0.00	0.00	0.00	0.00	0.00	0.00	0.00	0.00	0.00	0.00	0.00	0.00	0.00	0.00	0.00	0.00
Species	Phocaeicola plebeius_A	0.00	0.00	0.00	0.00	0.00	0.00	0.00	0.00	0.00	0.00	0.00	0.00	0.00	0.00	0.00	0.00	0.00	0.00	0.00	0.00	0.00	0.00	0.00	0.00	0.00	0.00	0.00	0.00	0.00	0.00	0.00	0.00	0.00	0.00	0.00	0.00	0.00	0.00	0.00	0.00	0.00	0.00	0.00	0.00	0.00	0.00	0.00	0.00
Species	Romboutsia_B Unclassified	0.00	0.00	0.00	0.00	0.00	0.00	0.00	0.00	0.00	0.00	0.00	0.00	0.06	0.00	0.00	0.00	0.00	0.00	0.00	0.00	0.00	0.00	0.01	0.00	0.00	0.00	0.00	0.00	0.00	0.00	0.00	0.00	0.00	0.00	0.00	0.00	0.00	0.00	0.00	0.00	0.00	0.00	0.00	0.00	0.00	0.00	0.00	0.00
Species	Eubacterium_G ventriosum	0.00	0.00	0.00	0.00	0.00	0.00	0.00	0.00	0.00	0.00	0.00	0.00	0.00	0.00	0.00	0.00	0.00	0.00	0.00	0.00	0.00	0.00	0.00	0.00	0.00	0.00	0.00	0.00	0.00	0.00	0.00	0.00	0.00	0.00	0.00	0.00	0.00	0.00	0.00	0.00	0.00	0.00	0.00	0.00	0.00	0.00	0.00	0.00
Species	Parabacteroides distasonis	0.00	0.00	0.00	0.00	0.00	0.00	0.00	0.00	0.00	0.00	0.00	0.00	0.00	0.00	0.00	0.00	0.00	0.00	0.00	0.00	0.00	0.00	0.00	0.00	0.00	0.00	0.00	0.00	0.00	0.00	0.00	0.00	0.00	0.00	0.00	0.00	0.00	0.00	0.00	0.00	0.00	0.00	0.00	0.00	0.00	0.00	0.00	0.00
Species	Pseudoxanthomonas_C Unclassified	0.00	0.00	0.00	0.00	0.00	0.00	0.00	0.00	0.00	0.00	0.00	0.00	0.00	0.00	0.00	0.00	0.00	0.00	0.00	0.00	0.00	0.00	0.00	0.00	0.00	0.00	0.00	0.00	0.00	0.00	0.00	0.00	0.00	0.00	0.00	0.00	0.00	0.00	0.00	0.00	0.00	0.00	0.00	0.00	0.00	0.00	0.00	0.00
Species	Eubacterium_R Unclassified	0.00	0.00	0.00	0.00	0.00	0.00	0.00	0.00	0.00	0.00	0.00	0.00	0.00	0.00	0.00	0.00	0.00	0.00	0.00	0.00	0.00	0.00	0.00	0.00	0.00	0.00	0.00	0.00	0.00	0.00	0.00	0.00	0.00	0.00	0.00	0.00	0.00	0.00	0.00	0.00	0.00	0.00	0.00	0.00	0.00	0.00	0.00	0.00
Species	Varibaculum cambriense	0.00	0.00	0.00	0.00	0.00	0.00	0.00	0.00	0.00	0.00	0.00	0.00	0.00	0.00	0.00	0.00	0.00	0.00	0.00	0.00	0.00	0.00	0.00	0.00	0.00	0.00	0.00	0.00	0.00	0.00	0.00	0.00	0.00	0.00	0.00	0.00	0.00	0.00	0.00	0.00	0.00	0.00	0.00	0.00	0.00	0.00	0.00	0.00
Species	Bifidobacterium vaginale_F	0.00	0.00	0.00	0.00	0.00	0.00	0.00	0.00	0.00	0.00	0.00	0.00	0.00	0.00	0.00	0.00	0.00	0.00	0.00	0.00	0.00	0.00	0.00	0.00	0.00	0.00	0.00	0.00	0.00	0.00	0.00	0.00	0.00	0.00	0.00	0.00	0.00	0.00	0.00	0.00	0.00	0.00	0.00	0.00	0.00	0.00	0.00	0.00
Species	Bifidobacterium kashiwanohense_A	0.00	0.00	0.00	0.00	0.00	0.00	0.00	0.00	0.00	0.00	0.00	0.00	0.00	0.00	0.00	0.00	0.00	0.00	0.00	0.00	0.00	0.00	0.01	0.00	0.00	0.00	0.00	0.00	0.00	0.00	0.00	0.00	0.00	0.00	0.00	0.00	0.00	0.00	0.00	0.00	0.00	0.00	0.00	0.00	0.00	0.00	0.00	0.00
Species	Chlamydia Unclassified	0.00	0.00	0.00	0.00	0.00	0.00	0.00	0.00	0.00	0.00	0.00	0.00	0.00	0.00	0.00	0.00	0.00	0.00	0.00	0.00	0.00	0.00	0.00	0.00	0.00	0.00	0.00	0.00	0.00	0.00	0.00	0.00	0.00	0.00	0.00	0.00	0.00	0.00	0.00	0.00	0.00	0.00	0.00	0.00	0.00	0.00	0.00	0.00
Species	Anaeroglobus sp900240295	0.00	0.00	0.00	0.00	0.00	0.00	0.00	0.00	0.00	0.00	0.00	0.00	0.00	0.00	0.00	0.00	0.00	0.00	0.00	0.00	0.04	0.00	0.00	0.00	0.00	0.00	0.00	0.00	0.00	0.00	0.00	0.00	0.00	0.00	0.00	0.00	0.00	0.00	0.00	0.00	0.00	0.00	0.00	0.00	0.00	0.00	0.00	0.00
Species	Roseburia Unclassified	0.00	0.00	0.00	0.00	0.00	0.00	0.00	0.00	0.00	0.00	0.00	0.01	0.06	0.00	0.00	0.00	0.00	0.00	0.01	0.00	0.00	0.00	0.01	0.00	0.00	0.00	0.00	0.00	0.00	0.00	0.00	0.00	0.00	0.00	0.00	0.00	0.00	0.00	0.00	0.00	0.00	0.00	0.00	0.00	0.00	0.00	0.00	0.00
Species	Parabacteroides Unclassified	0.00	0.00	0.00	0.00	0.00	0.00	0.00	0.00	0.00	0.00	0.00	0.01	0.03	0.01	0.00	0.00	0.00	0.00	0.00	0.00	0.00	0.00	0.01	0.00	0.00	0.00	0.00	0.00	0.00	0.00	0.00	0.00	0.00	0.00	0.00	0.00	0.00	0.00	0.00	0.00	0.00	0.00	0.00	0.00	0.00	0.00	0.00	0.00
Species	Sutterella wadsworthensis	0.00	0.00	0.00	0.00	0.00	0.00	0.00	0.00	0.00	0.00	0.00	0.00	0.00	0.00	0.00	0.00	0.00	0.00	0.00	0.00	0.00	0.00	0.01	0.00	0.00	0.00	0.00	0.00	0.00	0.00	0.00	0.00	0.00	0.00	0.00	0.00	0.00	0.00	0.00	0.00	0.00	0.00	0.00	0.00	0.00	0.00	0.00	0.00
Species	Enterocloster Unclassified	0.00	0.00	0.00	0.00	0.00	0.00	0.00	0.00	0.00	0.00	0.00	0.00	0.06	0.00	0.00	0.00	0.00	0.00	0.00	0.00	0.00	0.00	0.00	0.00	0.00	0.00	0.00	0.00	0.00	0.00	0.00	0.00	0.00	0.00	0.00	0.00	0.00	0.00	0.00	0.00	0.00	0.00	0.00	0.00	0.00	0.00	0.00	0.00
Species	Rhodobacteraceae Unclassified Unclassified	0.00	0.00	0.00	0.00	0.00	0.00	0.00	0.00	0.00	0.00	0.00	0.00	0.00	0.00	0.00	0.00	0.00	0.02	0.00	0.00	0.00	0.00	0.00	0.00	0.00	0.00	0.00	0.00	0.00	0.00	0.00	0.00	0.00	0.00	0.00	0.00	0.00	0.00	0.00	0.00	0.00	0.00	0.00	0.00	0.00	0.00	0.00	0.00
Species	Cupriavidus Unclassified	0.00	0.00	0.00	0.00	0.00	0.00	0.00	0.00	0.00	0.00	0.00	0.00	0.00	0.00	0.00	0.00	0.00	0.00	0.00	0.00	0.00	0.00	0.00	0.00	0.00	0.00	0.00	0.00	0.00	0.00	0.00	0.00	0.00	0.00	0.00	0.00	0.00	0.00	0.00	0.00	0.00	0.00	0.00	0.00	0.00	0.00	0.00	0.00
Species	YIM-78166 Unclassified	0.00	0.00	0.00	0.00	0.00	0.00	0.00	0.00	0.00	0.00	0.00	0.00	0.00	0.00	0.00	0.00	0.00	0.00	0.00	0.07	0.00	0.00	0.00	0.00	0.00	0.00	0.01	0.00	0.00	0.00	0.00	0.00	0.00	0.00	0.00	0.00	0.00	0.00	0.00	0.00	0.00	0.00	0.00	0.01	0.00	0.00	0.00	0.00
Species	Pseudoxanthomonas_A Unclassified	0.00	0.00	0.00	0.00	0.00	0.00	0.00	0.00	0.00	0.00	0.00	0.00	0.00	0.00	0.00	0.00	0.00	0.00	0.00	0.00	0.00	0.00	0.00	0.00	0.00	0.00	0.00	0.00	0.00	0.00	0.00	0.00	0.00	0.00	0.00	0.00	0.00	0.00	0.00	0.00	0.00	0.00	0.00	0.00	0.00	0.00	0.00	0.00
Species	Enterococcaceae Unclassified Unclassified	0.00	0.00	0.00	0.00	0.00	0.00	0.00	0.00	0.00	0.00	0.00	0.00	0.00	0.00	0.00	0.00	0.00	0.00	0.02	0.00	0.00	0.00	0.00	0.00	0.00	0.00	0.00	0.00	0.00	0.00	0.00	0.00	0.00	0.00	0.00	0.00	0.00	0.00	0.00	0.00	0.00	0.00	0.00	0.00	0.00	0.00	0.00	0.00
Species	Cupriavidus gilardii	0.00	0.00	0.00	0.00	0.00	0.00	0.00	0.00	0.00	0.00	0.00	0.00	0.00	0.00	0.00	0.00	0.00	0.00	0.00	0.00	0.00	0.00	0.00	0.00	0.00	0.00	0.00	0.00	0.00	0.00	0.00	0.00	0.00	0.00	0.00	0.00	0.00	0.00	0.00	0.00	0.00	0.00	0.00	0.00	0.00	0.00	0.00	0.00
Species	Granulicatella elegans	0.00	0.00	0.00	0.00	0.00	0.00	0.00	0.00	0.02	0.06	0.00	0.00	0.00	0.00	0.00	0.00	0.00	0.00	0.00	0.00	0.00	0.00	0.00	0.00	0.00	0.00	0.00	0.00	0.00	0.00	0.00	0.00	0.00	0.00	0.00	0.00	0.00	0.00	0.00	0.00	0.00	0.00	0.00	0.00	0.00	0.00	0.00	0.00
Species	Bacteroides faecis	0.00	0.00	0.00	0.00	0.00	0.00	0.00	0.00	0.00	0.00	0.00	0.01	0.03	0.00	0.00	0.00	0.00	0.00	0.00	0.00	0.00	0.00	0.00	0.00	0.00	0.00	0.00	0.00	0.00	0.00	0.00	0.00	0.00	0.00	0.00	0.00	0.00	0.00	0.00	0.00	0.00	0.00	0.00	0.00	0.00	0.00	0.00	0.00
Species	Neisseria sp002237445	0.00	0.00	0.00	0.00	0.00	0.00	0.00	0.00	0.00	0.00	0.00	0.00	0.00	0.00	0.00	0.00	0.00	0.00	0.00	0.00	0.00	0.00	0.00	0.00	0.00	0.00	0.00	0.00	0.00	0.00	0.00	0.00	0.00	0.00	0.00	0.00	0.00	0.00	0.00	0.00	0.00	0.00	0.00	0.00	0.00	0.00	0.00	0.00
Species	Microbacteriaceae Unclassified Unclassified	0.00	0.00	0.00	0.00	0.00	0.00	0.00	0.00	0.00	0.00	0.00	0.00	0.00	0.00	0.00	0.00	0.00	0.00	0.00	0.00	0.00	0.00	0.00	0.00	0.00	0.00	0.00	0.00	0.00	0.00	0.00	0.00	0.00	0.00	0.00	0.00	0.00	0.00	0.00	0.00	0.00	0.00	0.00	0.00	0.00	0.00	0.00	0.00
Species	UBA7182 Unclassified	0.00	0.00	0.00	0.00	0.00	0.00	0.00	0.01	0.00	0.00	0.00	0.00	0.00	0.00	0.00	0.00	0.00	0.00	0.00	0.00	0.00	0.00	0.00	0.00	0.00	0.00	0.00	0.00	0.00	0.00	0.00	0.00	0.00	0.00	0.00	0.00	0.00	0.00	0.00	0.00	0.00	0.00	0.00	0.00	0.00	0.00	0.00	0.00
Species	Succiniclasticum Unclassified	0.00	0.00	0.00	0.00	0.00	0.00	0.00	0.00	0.00	0.00	0.00	0.00	0.00	0.00	0.00	0.00	0.00	0.00	0.00	0.00	0.00	0.00	0.00	0.00	0.00	0.00	0.00	0.00	0.00	0.00	0.00	0.00	0.00	0.00	0.00	0.00	0.00	0.00	0.00	0.00	0.00	0.00	0.00	0.00	0.00	0.00	0.00	0.00
Species	UMGS1418 Unclassified	0.00	0.00	0.00	0.00	0.00	0.00	0.00	0.00	0.00	0.00	0.00	0.00	0.00	0.00	0.00	0.00	0.00	0.00	0.00	0.00	0.01	0.00	0.00	0.00	0.00	0.00	0.00	0.00	0.00	0.00	0.00	0.00	0.00	0.00	0.00	0.00	0.00	0.00	0.00	0.00	0.00	0.00	0.00	0.00	0.00	0.00	0.00	0.00
Species	CAG-81 sp900066055	0.00	0.00	0.00	0.00	0.00	0.00	0.00	0.01	0.00	0.00	0.00	0.00	0.03	0.00	0.00	0.00	0.00	0.00	0.00	0.00	0.00	0.00	0.00	0.00	0.00	0.00	0.00	0.00	0.00	0.00	0.00	0.00	0.00	0.00	0.00	0.00	0.00	0.00	0.00	0.00	0.00	0.00	0.00	0.00	0.00	0.00	0.00	0.00
Species	Roseburia inulinivorans	0.00	0.00	0.00	0.00	0.00	0.00	0.00	0.01	0.00	0.00	0.00	0.00	0.02	0.00	0.00	0.00	0.00	0.00	0.00	0.00	0.00	0.00	0.00	0.00	0.00	0.00	0.00	0.00	0.00	0.00	0.00	0.00	0.00	0.00	0.00	0.00	0.00	0.00	0.00	0.00	0.00	0.00	0.00	0.00	0.00	0.00	0.00	0.00
Species	Brevundimonas Unclassified	0.00	0.00	0.00	0.00	0.00	0.00	0.00	0.00	0.00	0.00	0.00	0.00	0.00	0.00	0.00	0.00	0.00	0.00	0.00	0.00	0.00	0.00	0.00	0.00	0.00	0.00	0.00	0.00	0.00	0.00	0.00	0.00	0.00	0.00	0.00	0.00	0.00	0.00	0.00	0.00	0.00	0.00	0.00	0.00	0.00	0.00	0.00	0.00
Species	Unclassified Lentilactobacillus curieae_A	0.00	0.00	0.00	0.00	0.00	0.00	0.00	0.00	0.00	0.00	0.00	0.00	0.00	0.00	0.00	0.00	0.00	0.00	0.00	0.00	0.00	0.00	0.00	0.00	0.00	0.00	0.00	0.00	0.00	0.00	0.00	0.00	0.00	0.00	0.00	0.00	0.00	0.00	0.00	0.00	0.00	0.00	0.00	0.00	0.00	0.00	0.00	0.00
Species	Alistipes Unclassified	0.00	0.00	0.00	0.00	0.00	0.00	0.01	0.00	0.00	0.00	0.00	0.00	0.01	0.00	0.00	0.00	0.00	0.00	0.00	0.00	0.00	0.00	0.00	0.00	0.00	0.00	0.00	0.00	0.00	0.00	0.00	0.00	0.00	0.00	0.00	0.00	0.00	0.00	0.00	0.00	0.00	0.00	0.00	0.00	0.00	0.00	0.00	0.00
Species	Pauljensenia Unclassified	0.00	0.00	0.00	0.00	0.00	0.00	0.00	0.00	0.01	0.00	0.00	0.00	0.00	0.00	0.00	0.00	0.00	0.00	0.00	0.00	0.00	0.00	0.00	0.00	0.00	0.00	0.00	0.00	0.00	0.00	0.00	0.00	0.00	0.00	0.00	0.00	0.00	0.00	0.00	0.00	0.00	0.00	0.00	0.00	0.00	0.00	0.00	0.00
Species	Acinetobacter Unclassified	0.00	0.00	0.00	0.00	0.00	0.00	0.00	0.00	0.00	0.00	0.00	0.00	0.00	0.00	0.00	0.00	0.00	0.00	0.00	0.00	0.00	0.00	0.00	0.00	0.00	0.00	0.00	0.00	0.00	0.00	0.00	0.00	0.00	0.00	0.00	0.00	0.00	0.00	0.00	0.00	0.00	0.00	0.00	0.00	0.00	0.00	0.00	0.00
Species	Brevundimonas sp001310255	0.00	0.00	0.00	0.00	0.00	0.00	0.00	0.00	0.00	0.00	0.00	0.00	0.00	0.00	0.00	0.00	0.00	0.00	0.00	0.00	0.00	0.00	0.00	0.00	0.00	0.00	0.00	0.00	0.00	0.00	0.00	0.00	0.00	0.00	0.00	0.00	0.00	0.00	0.00	0.00	0.00	0.00	0.00	0.00	0.00	0.00	0.00	0.00
Species	Caminibacter Unclassified	0.00	0.00	0.00	0.00	0.00	0.00	0.00	0.00	0.03	0.03	0.00	0.00	0.00	0.00	0.00	0.00	0.00	0.00	0.00	0.00	0.00	0.00	0.00	0.00	0.00	0.00	0.00	0.00	0.00	0.00	0.00	0.00	0.00	0.00	0.00	0.00	0.00	0.00	0.00	0.00	0.00	0.00	0.00	0.00	0.00	0.00	0.00	0.00
Species	Lactiplantibacillus sp005404945	0.00	0.00	0.00	0.00	0.00	0.00	0.00	0.00	0.00	0.00	0.00	0.00	0.00	0.00	0.00	0.00	0.00	0.00	0.00	0.00	0.00	0.00	0.00	0.00	0.00	0.00	0.00	0.00	0.00	0.00	0.00	0.00	0.00	0.00	0.00	0.00	0.00	0.00	0.00	0.00	0.00	0.00	0.00	0.00	0.00	0.00	0.00	0.00
Species	Rothia Unclassified	0.00	0.00	0.00	0.00	0.00	0.00	0.00	0.00	0.00	0.02	0.00	0.00	0.00	0.00	0.00	0.00	0.00	0.00	0.00	0.00	0.00	0.00	0.00	0.00	0.00	0.00	0.00	0.00	0.00	0.00	0.00	0.00	0.00	0.00	0.00	0.00	0.00	0.00	0.00	0.00	0.00	0.00	0.00	0.00	0.00	0.00	0.00	0.01
Species	Coprobacter Unclassified	0.00	0.00	0.00	0.00	0.00	0.00	0.00	0.00	0.00	0.00	0.00	0.00	0.00	0.00	0.00	0.00	0.00	0.00	0.00	0.00	0.00	0.00	0.00	0.00	0.00	0.00	0.00	0.00	0.00	0.00	0.00	0.00	0.00	0.00	0.00	0.00	0.00	0.00	0.00	0.00	0.00	0.00	0.00	0.00	0.00	0.00	0.00	0.00
Species	Acinetobacter ursingii	0.00	0.00	0.00	0.00	0.00	0.00	0.00	0.00	0.00	0.00	0.01	0.00	0.00	0.00	0.00	0.00	0.00	0.00	0.00	0.00	0.00	0.00	0.00	0.00	0.00	0.00	0.00	0.00	0.00	0.00	0.00	0.00	0.00	0.00	0.00	0.00	0.00	0.00	0.00	0.00	0.00	0.00	0.00	0.00	0.00	0.00	0.00	0.00
Species	Varibaculum cambriense_A	0.00	0.00	0.00	0.00	0.00	0.00	0.00	0.00	0.00	0.00	0.00	0.00	0.00	0.00	0.00	0.00	0.00	0.00	0.00	0.00	0.00	0.00	0.00	0.00	0.00	0.00	0.00	0.00	0.00	0.00	0.00	0.00	0.00	0.00	0.00	0.00	0.00	0.00	0.00	0.00	0.00	0.00	0.00	0.00	0.00	0.00	0.00	0.00
Species	Intestinimonas Unclassified	0.00	0.00	0.00	0.00	0.00	0.00	0.00	0.00	0.00	0.00	0.00	0.00	0.00	0.00	0.00	0.00	0.00	0.00	0.00	0.00	0.00	0.00	0.00	0.00	0.00	0.00	0.00	0.00	0.00	0.00	0.00	0.00	0.00	0.00	0.00	0.00	0.00	0.00	0.00	0.00	0.00	0.00	0.00	0.00	0.00	0.00	0.00	0.00
Species	Atopobium Unclassified	0.00	0.00	0.00	0.00	0.00	0.00	0.00	0.00	0.00	0.00	0.00	0.00	0.00	0.00	0.00	0.00	0.00	0.00	0.00	0.00	0.00	0.00	0.00	0.00	0.00	0.00	0.00	0.00	0.00	0.00	0.00	0.00	0.00	0.00	0.00	0.00	0.00	0.00	0.00	0.00	0.00	0.00	0.00	0.00	0.00	0.00	0.00	0.00
Species	Renibacterium Unclassified	0.00	0.00	0.00	0.00	0.00	0.00	0.00	0.00	0.01	0.02	0.00	0.00	0.00	0.00	0.00	0.00	0.00	0.00	0.00	0.00	0.00	0.00	0.00	0.00	0.00	0.00	0.00	0.00	0.00	0.00	0.00	0.00	0.00	0.00	0.00	0.00	0.00	0.00	0.00	0.00	0.00	0.00	0.00	0.00	0.00	0.00	0.00	0.01
Species	UBA7182 sp003481535	0.00	0.00	0.00	0.00	0.00	0.00	0.00	0.00	0.00	0.00	0.00	0.01	0.00	0.00	0.00	0.00	0.00	0.00	0.00	0.00	0.00	0.00	0.00	0.00	0.00	0.00	0.00	0.00	0.00	0.00	0.00	0.00	0.00	0.00	0.00	0.00	0.00	0.00	0.00	0.00	0.00	0.00	0.00	0.01	0.00	0.00	0.00	0.00
Species	Bacteroides finegoldii	0.00	0.00	0.00	0.00	0.00	0.00	0.00	0.00	0.00	0.00	0.00	0.00	0.00	0.00	0.00	0.00	0.00	0.00	0.00	0.00	0.00	0.00	0.00	0.00	0.00	0.00	0.00	0.00	0.00	0.00	0.00	0.00	0.00	0.00	0.00	0.00	0.00	0.00	0.00	0.00	0.00	0.00	0.00	0.00	0.00	0.00	0.00	0.00
Species	Nostocaceae Unclassified Unclassified	0.00	0.00	0.00	0.00	0.00	0.00	0.00	0.00	0.00	0.00	0.00	0.00	0.00	0.00	0.00	0.00	0.00	0.00	0.00	0.00	0.00	0.00	0.00	0.00	0.00	0.00	0.00	0.00	0.00	0.00	0.00	0.00	0.00	0.00	0.00	0.00	0.00	0.00	0.00	0.00	0.00	0.00	0.00	0.00	0.00	0.00	0.00	0.00
Species	Paralactobacillus Unclassified	0.00	0.00	0.00	0.00	0.00	0.03	0.00	0.02	0.00	0.00	0.01	0.00	0.00	0.00	0.00	0.00	0.00	0.00	0.00	0.00	0.00	0.00	0.00	0.00	0.00	0.02	0.00	0.00	0.00	0.00	0.00	0.00	0.00	0.00	0.00	0.00	0.00	0.00	0.00	0.00	0.00	0.00	0.00	0.00	0.00	0.00	0.00	0.00
Species	Neorhizobium Unclassified	0.00	0.00	0.00	0.00	0.00	0.01	0.00	0.00	0.00	0.00	0.00	0.00	0.00	0.00	0.00	0.00	0.00	0.00	0.00	0.00	0.00	0.00	0.00	0.00	0.00	0.00	0.00	0.00	0.00	0.00	0.00	0.00	0.00	0.00	0.00	0.00	0.00	0.00	0.00	0.00	0.00	0.00	0.01	0.00	0.00	0.00	0.00	0.00
Species	TF01-11 sp001414325	0.00	0.00	0.00	0.00	0.00	0.00	0.00	0.00	0.00	0.00	0.00	0.00	0.00	0.00	0.00	0.00	0.00	0.00	0.00	0.00	0.00	0.00	0.00	0.00	0.00	0.00	0.00	0.00	0.00	0.00	0.00	0.00	0.00	0.00	0.00	0.00	0.00	0.00	0.00	0.00	0.00	0.00	0.00	0.00	0.00	0.00	0.00	0.00
Species	Unclassified Lactobacillus hominis	0.00	0.00	0.00	0.00	0.00	0.01	0.00	0.00	0.00	0.00	0.00	0.00	0.00	0.00	0.00	0.00	0.00	0.00	0.00	0.00	0.00	0.00	0.00	0.00	0.00	0.00	0.00	0.00	0.00	0.00	0.00	0.00	0.00	0.00	0.00	0.00	0.00	0.00	0.00	0.00	0.00	0.00	0.00	0.00	0.00	0.00	0.00	0.00
Species	CAG-83 Unclassified	0.00	0.00	0.00	0.00	0.00	0.00	0.00	0.00	0.00	0.00	0.00	0.00	0.00	0.00	0.00	0.00	0.00	0.00	0.00	0.00	0.00	0.00	0.00	0.00	0.00	0.00	0.00	0.00	0.00	0.00	0.00	0.00	0.00	0.00	0.00	0.00	0.00	0.00	0.00	0.00	0.00	0.00	0.00	0.01	0.00	0.00	0.00	0.00
Species	Lysobacter Unclassified	0.00	0.00	0.00	0.00	0.00	0.00	0.00	0.00	0.00	0.01	0.00	0.00	0.00	0.00	0.00	0.00	0.00	0.00	0.00	0.00	0.00	0.00	0.00	0.00	0.00	0.00	0.00	0.00	0.00	0.00	0.00	0.00	0.00	0.00	0.00	0.00	0.00	0.00	0.00	0.00	0.00	0.00	0.00	0.00	0.00	0.00	0.00	0.00
Species	Mediterraneibacter lactaris	0.00	0.00	0.00	0.00	0.00	0.00	0.00	0.00	0.00	0.00	0.00	0.00	0.00	0.00	0.00	0.00	0.00	0.00	0.00	0.00	0.00	0.00	0.00	0.00	0.00	0.00	0.00	0.00	0.00	0.00	0.00	0.00	0.00	0.00	0.00	0.00	0.00	0.00	0.00	0.00	0.00	0.00	0.00	0.00	0.00	0.00	0.00	0.00
Species	Peptoniphilus_E Unclassified	0.00	0.00	0.00	0.00	0.00	0.00	0.00	0.01	0.00	0.00	0.00	0.00	0.00	0.00	0.00	0.00	0.00	0.00	0.00	0.00	0.00	0.00	0.00	0.00	0.00	0.00	0.00	0.00	0.00	0.00	0.00	0.00	0.00	0.00	0.00	0.00	0.00	0.00	0.00	0.00	0.00	0.00	0.00	0.00	0.00	0.00	0.00	0.00
Species	Citricoccus Unclassified	0.00	0.00	0.00	0.00	0.00	0.00	0.00	0.00	0.00	0.00	0.00	0.00	0.00	0.00	0.00	0.00	0.00	0.00	0.00	0.00	0.00	0.00	0.00	0.00	0.00	0.00	0.00	0.00	0.00	0.00	0.00	0.00	0.00	0.00	0.00	0.00	0.00	0.00	0.00	0.00	0.00	0.00	0.00	0.00	0.00	0.00	0.00	0.00
Species	Phascolarctobacterium_A Unclassified	0.00	0.00	0.00	0.00	0.00	0.00	0.00	0.00	0.00	0.00	0.00	0.00	0.00	0.00	0.00	0.00	0.00	0.00	0.00	0.00	0.01	0.00	0.00	0.00	0.00	0.00	0.00	0.00	0.00	0.00	0.00	0.00	0.00	0.00	0.00	0.00	0.00	0.00	0.00	0.00	0.00	0.00	0.00	0.00	0.00	0.00	0.00	0.00
Species	Roseburia intestinalis	0.00	0.00	0.00	0.00	0.00	0.00	0.00	0.00	0.00	0.00	0.00	0.00	0.03	0.00	0.00	0.00	0.00	0.00	0.00	0.00	0.00	0.00	0.00	0.00	0.00	0.00	0.00	0.00	0.00	0.00	0.00	0.00	0.00	0.00	0.00	0.00	0.00	0.00	0.00	0.00	0.00	0.00	0.00	0.00	0.00	0.00	0.00	0.00
Species	UBA9502 Unclassified	0.00	0.00	0.00	0.00	0.00	0.00	0.00	0.00	0.00	0.00	0.00	0.00	0.01	0.00	0.00	0.00	0.00	0.00	0.00	0.00	0.00	0.00	0.00	0.00	0.00	0.00	0.00	0.00	0.00	0.00	0.00	0.00	0.00	0.00	0.00	0.00	0.00	0.00	0.00	0.00	0.00	0.00	0.00	0.00	0.00	0.00	0.00	0.00
Species	Kineothrix Unclassified	0.00	0.00	0.00	0.00	0.00	0.00	0.00	0.00	0.00	0.00	0.00	0.00	0.00	0.00	0.00	0.00	0.00	0.00	0.01	0.00	0.00	0.00	0.00	0.00	0.00	0.00	0.00	0.00	0.00	0.00	0.00	0.00	0.00	0.00	0.00	0.00	0.00	0.00	0.00	0.00	0.00	0.00	0.00	0.00	0.00	0.00	0.00	0.00
Species	CAG-306 Unclassified	0.00	0.00	0.00	0.00	0.00	0.00	0.00	0.00	0.00	0.00	0.00	0.00	0.00	0.00	0.00	0.00	0.00	0.00	0.00	0.00	0.00	0.00	0.00	0.00	0.00	0.00	0.00	0.00	0.00	0.00	0.00	0.00	0.00	0.00	0.00	0.00	0.00	0.00	0.00	0.00	0.00	0.00	0.00	0.00	0.00	0.00	0.00	0.00
Species	Bacteroidaceae Unclassified Unclassified	0.00	0.00	0.00	0.00	0.00	0.00	0.00	0.00	0.00	0.00	0.01	0.00	0.00	0.00	0.00	0.00	0.00	0.00	0.00	0.00	0.01	0.00	0.00	0.00	0.00	0.00	0.00	0.00	0.00	0.00	0.00	0.00	0.00	0.00	0.00	0.00	0.00	0.00	0.00	0.00	0.00	0.00	0.00	0.00	0.00	0.00	0.00	0.00
Species	RDXD01 Unclassified	0.00	0.00	0.00	0.01	0.00	0.00	0.00	0.00	0.00	0.00	0.00	0.00	0.00	0.00	0.00	0.00	0.00	0.00	0.00	0.00	0.00	0.00	0.00	0.00	0.00	0.00	0.00	0.00	0.00	0.00	0.00	0.00	0.00	0.00	0.00	0.00	0.00	0.00	0.00	0.00	0.00	0.00	0.00	0.00	0.00	0.00	0.00	0.00
Species	Mesosutterella massiliensis	0.00	0.00	0.00	0.00	0.00	0.00	0.00	0.00	0.00	0.00	0.00	0.00	0.00	0.00	0.00	0.00	0.00	0.00	0.00	0.00	0.00	0.00	0.00	0.00	0.00	0.00	0.00	0.00	0.00	0.00	0.00	0.00	0.00	0.00	0.00	0.00	0.00	0.00	0.00	0.02	0.00	0.00	0.00	0.00	0.00	0.00	0.00	0.00
Species	Trueperella bernardiae	0.00	0.00	0.00	0.00	0.00	0.00	0.00	0.01	0.00	0.00	0.00	0.00	0.00	0.00	0.00	0.00	0.00	0.00	0.00	0.00	0.00	0.00	0.00	0.00	0.00	0.00	0.00	0.00	0.00	0.00	0.01	0.00	0.00	0.00	0.00	0.00	0.00	0.00	0.00	0.00	0.00	0.00	0.00	0.00	0.00	0.00	0.00	0.00
Species	Prevotella bergensis	0.00	0.00	0.00	0.00	0.00	0.00	0.00	0.00	0.00	0.00	0.00	0.00	0.00	0.00	0.00	0.00	0.00	0.00	0.00	0.00	0.00	0.00	0.00	0.00	0.00	0.00	0.00	0.00	0.00	0.00	0.00	0.00	0.00	0.00	0.00	0.00	0.00	0.00	0.00	0.00	0.00	0.00	0.00	0.00	0.00	0.00	0.00	0.00
Species	Lacticaseibacillus sp003946405	0.00	0.00	0.00	0.00	0.00	0.00	0.00	0.00	0.00	0.00	0.00	0.00	0.00	0.00	0.00	0.00	0.00	0.00	0.00	0.00	0.00	0.00	0.00	0.00	0.00	0.00	0.00	0.00	0.00	0.00	0.00	0.00	0.00	0.00	0.00	0.00	0.00	0.00	0.00	0.00	0.00	0.00	0.00	0.00	0.00	0.00	0.00	0.00
Species	Agrilactobacillus Unclassified	0.00	0.00	0.00	0.00	0.00	0.00	0.00	0.00	0.02	0.01	0.00	0.00	0.00	0.00	0.00	0.00	0.00	0.00	0.00	0.00	0.00	0.00	0.00	0.00	0.00	0.00	0.00	0.00	0.00	0.00	0.00	0.00	0.00	0.00	0.00	0.00	0.00	0.00	0.00	0.00	0.00	0.00	0.00	0.00	0.00	0.00	0.00	0.00
Species	Phocaeicola coprocola	0.00	0.00	0.00	0.00	0.00	0.00	0.00	0.00	0.00	0.00	0.00	0.00	0.00	0.00	0.00	0.00	0.00	0.00	0.00	0.00	0.00	0.00	0.03	0.00	0.00	0.00	0.00	0.00	0.00	0.00	0.00	0.00	0.00	0.00	0.00	0.00	0.00	0.00	0.00	0.00	0.00	0.00	0.00	0.00	0.00	0.00	0.00	0.00
Species	Alysiella Unclassified	0.00	0.00	0.00	0.00	0.00	0.00	0.00	0.00	0.00	0.00	0.00	0.00	0.00	0.00	0.00	0.00	0.00	0.00	0.00	0.00	0.00	0.00	0.00	0.00	0.00	0.00	0.00	0.00	0.00	0.00	0.00	0.00	0.00	0.00	0.00	0.00	0.00	0.00	0.00	0.00	0.00	0.00	0.00	0.00	0.00	0.00	0.00	0.00
Species	Burkholderiaceae Unclassified Unclassified	0.00	0.00	0.00	0.00	0.00	0.00	0.00	0.00	0.00	0.00	0.00	0.00	0.00	0.00	0.00	0.00	0.00	0.00	0.00	0.00	0.00	0.00	0.00	0.00	0.00	0.00	0.00	0.00	0.00	0.00	0.00	0.00	0.00	0.00	0.00	0.00	0.00	0.00	0.00	0.00	0.00	0.00	0.00	0.00	0.00	0.00	0.00	0.00
Species	Haemophilus_A Unclassified	0.00	0.00	0.00	0.00	0.00	0.00	0.00	0.00	0.05	0.01	0.00	0.00	0.00	0.00	0.00	0.00	0.00	0.00	0.00	0.00	0.00	0.00	0.00	0.00	0.00	0.00	0.00	0.00	0.00	0.00	0.00	0.00	0.00	0.00	0.00	0.00	0.00	0.00	0.00	0.00	0.00	0.00	0.00	0.00	0.00	0.00	0.00	0.00
Species	Millisia Unclassified	0.00	0.00	0.00	0.00	0.00	0.02	0.00	0.03	0.00	0.00	0.00	0.00	0.00	0.00	0.00	0.00	0.00	0.00	0.00	0.00	0.00	0.00	0.00	0.00	0.00	0.00	0.00	0.00	0.00	0.00	0.00	0.00	0.00	0.00	0.00	0.00	0.00	0.00	0.00	0.00	0.00	0.00	0.00	0.00	0.00	0.00	0.00	0.00
Species	Veillonella_A Unclassified	0.00	0.00	0.00	0.00	0.00	0.00	0.00	0.00	0.00	0.00	0.00	0.00	0.00	0.00	0.00	0.00	0.00	0.00	0.00	0.00	0.00	0.00	0.00	0.00	0.00	0.00	0.01	0.00	0.00	0.00	0.00	0.00	0.00	0.00	0.00	0.00	0.00	0.00	0.00	0.00	0.00	0.00	0.00	0.00	0.00	0.00	0.00	0.00
Species	Parvimonas micra	0.00	0.00	0.00	0.00	0.00	0.00	0.00	0.00	0.00	0.00	0.00	0.00	0.00	0.00	0.00	0.00	0.00	0.00	0.00	0.00	0.00	0.00	0.00	0.00	0.00	0.00	0.00	0.00	0.00	0.00	0.00	0.00	0.00	0.00	0.00	0.00	0.00	0.00	0.00	0.00	0.00	0.00	0.00	0.00	0.00	0.00	0.00	0.00
Species	Altererythrobacter_E Unclassified	0.00	0.00	0.01	0.02	0.00	0.00	0.01	0.00	0.00	0.00	0.00	0.00	0.00	0.00	0.00	0.00	0.00	0.00	0.00	0.00	0.00	0.00	0.00	0.00	0.00	0.00	0.00	0.00	0.00	0.00	0.00	0.00	0.00	0.00	0.00	0.00	0.00	0.00	0.00	0.01	0.00	0.00	0.00	0.01	0.00	0.00	0.00	0.00
Species	Mesosutterella Unclassified	0.00	0.00	0.00	0.00	0.00	0.00	0.00	0.00	0.00	0.00	0.00	0.00	0.00	0.00	0.00	0.00	0.00	0.00	0.00	0.00	0.00	0.00	0.00	0.00	0.00	0.00	0.00	0.00	0.00	0.00	0.00	0.00	0.00	0.00	0.00	0.00	0.00	0.00	0.00	0.01	0.00	0.00	0.00	0.00	0.00	0.00	0.00	0.00
Species	Peptoanaerobacter Unclassified	0.00	0.00	0.00	0.00	0.00	0.00	0.00	0.00	0.00	0.00	0.00	0.00	0.00	0.00	0.00	0.00	0.00	0.00	0.00	0.00	0.00	0.00	0.00	0.00	0.00	0.00	0.00	0.00	0.00	0.00	0.00	0.00	0.00	0.00	0.00	0.00	0.00	0.00	0.00	0.00	0.00	0.00	0.00	0.00	0.00	0.00	0.00	0.00
Species	TM7x Unclassified	0.00	0.00	0.00	0.00	0.00	0.00	0.00	0.00	0.00	0.03	0.00	0.00	0.00	0.00	0.00	0.00	0.00	0.00	0.00	0.00	0.00	0.00	0.00	0.00	0.00	0.00	0.00	0.00	0.00	0.00	0.00	0.00	0.00	0.00	0.00	0.00	0.00	0.00	0.00	0.00	0.00	0.00	0.00	0.00	0.00	0.00	0.00	0.00
Species	Jonquetella anthropi	0.00	0.00	0.00	0.00	0.00	0.00	0.00	0.00	0.00	0.00	0.00	0.00	0.00	0.00	0.00	0.00	0.00	0.00	0.00	0.00	0.00	0.00	0.00	0.00	0.00	0.00	0.00	0.00	0.00	0.00	0.00	0.00	0.00	0.00	0.00	0.00	0.00	0.00	0.00	0.00	0.00	0.00	0.00	0.00	0.00	0.00	0.00	0.00
Species	Prevotella pallens	0.00	0.00	0.00	0.00	0.00	0.00	0.00	0.00	0.00	0.02	0.00	0.00	0.00	0.00	0.00	0.00	0.00	0.00	0.00	0.00	0.00	0.00	0.00	0.00	0.00	0.00	0.00	0.00	0.00	0.00	0.00	0.00	0.00	0.00	0.00	0.00	0.00	0.00	0.00	0.00	0.00	0.00	0.00	0.00	0.00	0.00	0.00	0.00
Species	Holdemanella Unclassified	0.00	0.00	0.00	0.00	0.00	0.00	0.00	0.02	0.00	0.00	0.00	0.00	0.00	0.00	0.00	0.00	0.00	0.00	0.00	0.00	0.00	0.00	0.00	0.00	0.00	0.00	0.00	0.00	0.00	0.00	0.00	0.00	0.00	0.00	0.00	0.00	0.00	0.00	0.00	0.00	0.00	0.00	0.00	0.00	0.00	0.00	0.00	0.00
Species	Prevotella salivae	0.00	0.00	0.00	0.00	0.00	0.00	0.00	0.00	0.00	0.02	0.00	0.00	0.00	0.00	0.00	0.00	0.00	0.00	0.00	0.00	0.00	0.00	0.00	0.00	0.00	0.00	0.00	0.00	0.00	0.00	0.00	0.00	0.00	0.00	0.00	0.00	0.00	0.00	0.00	0.00	0.00	0.00	0.00	0.00	0.00	0.00	0.00	0.00
Species	Veillonella tobetsuensis	0.00	0.00	0.00	0.00	0.00	0.00	0.00	0.00	0.00	0.03	0.00	0.00	0.00	0.00	0.00	0.00	0.00	0.00	0.00	0.00	0.00	0.00	0.00	0.00	0.00	0.00	0.00	0.00	0.00	0.00	0.00	0.00	0.00	0.00	0.00	0.00	0.00	0.00	0.00	0.00	0.00	0.00	0.00	0.00	0.00	0.00	0.00	0.00
Species	Streptococcus urinalis	0.00	0.00	0.00	0.00	0.00	0.00	0.00	0.00	0.00	0.00	0.00	0.00	0.00	0.00	0.00	0.00	0.00	0.00	0.00	0.00	0.00	0.00	0.00	0.00	0.00	0.00	0.00	0.00	0.00	0.00	0.00	0.00	0.00	0.00	0.00	0.00	0.00	0.00	0.00	0.00	0.00	0.00	0.00	0.00	0.00	0.00	0.00	0.00
Species	Sphingomonas_D Unclassified	0.00	0.00	0.00	0.00	0.00	0.00	0.00	0.00	0.00	0.00	0.00	0.00	0.00	0.00	0.00	0.00	0.00	0.00	0.00	0.00	0.00	0.00	0.00	0.00	0.00	0.00	0.00	0.00	0.00	0.00	0.00	0.00	0.00	0.00	0.00	0.00	0.00	0.00	0.00	0.00	0.00	0.00	0.00	0.00	0.00	0.00	0.00	0.00
Species	Arcanobacterium_A urinimassiliense	0.00	0.00	0.00	0.00	0.00	0.00	0.00	0.00	0.00	0.00	0.00	0.00	0.00	0.00	0.00	0.00	0.00	0.00	0.00	0.00	0.00	0.00	0.00	0.00	0.00	0.00	0.00	0.00	0.00	0.00	0.00	0.00	0.00	0.00	0.00	0.00	0.00	0.00	0.00	0.00	0.00	0.00	0.00	0.00	0.00	0.00	0.00	0.02
Species	Anaerovoracaceae Unclassified Unclassified	0.00	0.00	0.00	0.00	0.00	0.00	0.00	0.00	0.00	0.00	0.00	0.00	0.00	0.00	0.00	0.00	0.00	0.00	0.00	0.00	0.00	0.00	0.01	0.00	0.00	0.00	0.00	0.00	0.00	0.00	0.00	0.00	0.00	0.00	0.00	0.00	0.00	0.00	0.00	0.00	0.00	0.00	0.00	0.00	0.00	0.00	0.00	0.00
Species	Flavonifractor Unclassified	0.00	0.00	0.00	0.00	0.00	0.00	0.00	0.00	0.00	0.00	0.00	0.01	0.01	0.01	0.00	0.00	0.00	0.00	0.00	0.00	0.00	0.00	0.00	0.00	0.00	0.00	0.00	0.00	0.00	0.00	0.00	0.00	0.00	0.00	0.00	0.00	0.00	0.00	0.00	0.00	0.00	0.00	0.00	0.00	0.00	0.00	0.00	0.00
Species	Actinomyces Unclassified	0.00	0.00	0.00	0.00	0.00	0.00	0.00	0.00	0.00	0.02	0.00	0.00	0.00	0.00	0.00	0.00	0.00	0.00	0.00	0.00	0.00	0.00	0.00	0.00	0.00	0.00	0.00	0.00	0.00	0.00	0.00	0.00	0.00	0.00	0.00	0.00	0.00	0.00	0.00	0.00	0.00	0.00	0.00	0.00	0.00	0.00	0.00	0.00
Species	Prevotella sp001553265	0.00	0.00	0.00	0.00	0.00	0.00	0.00	0.00	0.00	0.00	0.00	0.00	0.00	0.00	0.00	0.00	0.00	0.00	0.00	0.00	0.00	0.00	0.00	0.00	0.00	0.00	0.00	0.00	0.00	0.00	0.00	0.00	0.00	0.00	0.00	0.00	0.00	0.00	0.00	0.00	0.00	0.00	0.00	0.00	0.00	0.00	0.00	0.00
Species	Stomatobaculum Unclassified	0.00	0.00	0.00	0.00	0.00	0.00	0.00	0.00	0.00	0.00	0.00	0.00	0.00	0.00	0.00	0.00	0.00	0.00	0.00	0.00	0.00	0.00	0.00	0.00	0.00	0.00	0.00	0.00	0.00	0.00	0.00	0.00	0.00	0.00	0.00	0.00	0.00	0.00	0.00	0.00	0.00	0.00	0.00	0.00	0.00	0.00	0.00	0.00
Species	Oscillibacter welbionis	0.00	0.00	0.00	0.00	0.00	0.00	0.00	0.00	0.00	0.00	0.00	0.01	0.01	0.00	0.00	0.00	0.00	0.00	0.00	0.00	0.00	0.00	0.00	0.00	0.00	0.00	0.00	0.00	0.00	0.00	0.00	0.00	0.00	0.00	0.00	0.00	0.00	0.00	0.00	0.00	0.00	0.00	0.00	0.00	0.00	0.00	0.00	0.00
Species	KA00134 Unclassified	0.00	0.00	0.00	0.00	0.00	0.00	0.00	0.00	0.00	0.00	0.00	0.00	0.00	0.00	0.00	0.00	0.00	0.00	0.00	0.00	0.00	0.00	0.00	0.00	0.00	0.00	0.00	0.00	0.00	0.00	0.00	0.00	0.00	0.00	0.00	0.00	0.00	0.00	0.00	0.00	0.00	0.00	0.00	0.00	0.00	0.00	0.00	0.00
Species	Lacticaseibacillus paracasei	0.00	0.00	0.00	0.00	0.00	0.00	0.00	0.00	0.00	0.00	0.00	0.00	0.00	0.00	0.00	0.00	0.00	0.00	0.00	0.00	0.00	0.00	0.00	0.00	0.00	0.00	0.00	0.00	0.00	0.00	0.00	0.00	0.00	0.00	0.00	0.00	0.00	0.00	0.00	0.00	0.00	0.00	0.00	0.00	0.00	0.00	0.00	0.00
Species	Ruthenibacterium lactatiformans	0.00	0.00	0.00	0.00	0.00	0.00	0.00	0.00	0.00	0.00	0.00	0.01	0.02	0.00	0.00	0.00	0.00	0.00	0.00	0.00	0.00	0.00	0.00	0.00	0.00	0.00	0.00	0.00	0.00	0.00	0.00	0.00	0.00	0.00	0.00	0.00	0.00	0.01	0.00	0.00	0.00	0.00	0.00	0.00	0.00	0.00	0.00	0.00
Species	Paracoccus Unclassified	0.00	0.00	0.00	0.00	0.00	0.00	0.00	0.00	0.00	0.00	0.00	0.00	0.00	0.00	0.00	0.00	0.00	0.00	0.00	0.00	0.00	0.00	0.00	0.00	0.00	0.00	0.00	0.00	0.00	0.00	0.00	0.00	0.00	0.00	0.00	0.00	0.00	0.00	0.00	0.00	0.00	0.00	0.00	0.00	0.00	0.00	0.00	0.00
Species	Slackia Unclassified	0.00	0.00	0.00	0.00	0.00	0.00	0.00	0.00	0.00	0.00	0.00	0.00	0.00	0.00	0.00	0.00	0.00	0.00	0.00	0.00	0.00	0.00	0.00	0.00	0.00	0.00	0.00	0.00	0.00	0.00	0.00	0.00	0.00	0.00	0.00	0.00	0.00	0.00	0.00	0.00	0.00	0.00	0.00	0.00	0.00	0.00	0.00	0.00
Species	Afipia Unclassified	0.00	0.00	0.00	0.00	0.00	0.00	0.00	0.00	0.00	0.00	0.00	0.00	0.00	0.00	0.00	0.00	0.00	0.00	0.00	0.00	0.00	0.00	0.00	0.00	0.00	0.00	0.00	0.00	0.00	0.00	0.00	0.00	0.00	0.00	0.00	0.00	0.00	0.00	0.00	0.00	0.00	0.00	0.00	0.00	0.00	0.00	0.00	0.00
Species	Ruminococcus_B gnavus	0.00	0.00	0.00	0.00	0.00	0.00	0.00	0.00	0.00	0.00	0.00	0.00	0.01	0.00	0.00	0.00	0.00	0.00	0.00	0.00	0.00	0.00	0.00	0.00	0.00	0.00	0.00	0.00	0.00	0.00	0.00	0.00	0.00	0.00	0.00	0.00	0.00	0.00	0.00	0.00	0.00	0.00	0.00	0.00	0.00	0.00	0.00	0.00
Species	Alloprevotella Unclassified	0.00	0.00	0.00	0.00	0.00	0.00	0.00	0.00	0.00	0.02	0.00	0.00	0.00	0.00	0.00	0.00	0.00	0.00	0.00	0.00	0.00	0.00	0.00	0.00	0.00	0.00	0.00	0.00	0.00	0.00	0.00	0.00	0.00	0.00	0.00	0.00	0.00	0.00	0.00	0.00	0.00	0.00	0.00	0.00	0.00	0.00	0.00	0.00
Species	Aerococcaceae Unclassified Unclassified	0.00	0.00	0.00	0.00	0.00	0.00	0.00	0.00	0.00	0.00	0.00	0.00	0.00	0.00	0.00	0.00	0.00	0.00	0.00	0.00	0.00	0.00	0.00	0.00	0.00	0.00	0.00	0.00	0.00	0.00	0.00	0.00	0.00	0.00	0.00	0.00	0.00	0.00	0.00	0.00	0.00	0.00	0.00	0.00	0.00	0.00	0.00	0.00
Species	Lachnoanaerobaculum orale	0.00	0.00	0.00	0.00	0.00	0.00	0.00	0.00	0.00	0.01	0.01	0.00	0.00	0.00	0.00	0.00	0.00	0.00	0.00	0.00	0.00	0.00	0.00	0.00	0.00	0.00	0.00	0.00	0.00	0.00	0.00	0.00	0.00	0.00	0.00	0.00	0.00	0.00	0.00	0.00	0.00	0.00	0.00	0.00	0.00	0.00	0.00	0.00
Species	Epilithonimonas Unclassified	0.00	0.00	0.00	0.00	0.00	0.00	0.00	0.00	0.00	0.00	0.00	0.00	0.00	0.00	0.00	0.00	0.00	0.00	0.00	0.00	0.01	0.00	0.00	0.00	0.00	0.00	0.00	0.00	0.00	0.00	0.00	0.00	0.00	0.00	0.00	0.00	0.00	0.00	0.00	0.00	0.00	0.00	0.00	0.00	0.00	0.00	0.00	0.00
Species	Bacteroides thetaiotaomicron	0.00	0.00	0.00	0.00	0.00	0.00	0.00	0.00	0.00	0.00	0.00	0.00	0.00	0.00	0.00	0.00	0.00	0.00	0.00	0.00	0.00	0.00	0.00	0.00	0.00	0.00	0.00	0.00	0.00	0.00	0.00	0.00	0.00	0.00	0.00	0.00	0.00	0.00	0.00	0.00	0.00	0.00	0.00	0.00	0.00	0.00	0.00	0.00
Species	Eggerthellaceae Unclassified Unclassified	0.00	0.00	0.00	0.00	0.00	0.00	0.00	0.00	0.00	0.00	0.00	0.00	0.00	0.00	0.00	0.00	0.00	0.00	0.00	0.00	0.00	0.00	0.00	0.00	0.00	0.00	0.00	0.00	0.00	0.00	0.00	0.00	0.00	0.00	0.00	0.00	0.00	0.00	0.00	0.00	0.00	0.00	0.00	0.00	0.00	0.00	0.00	0.00
Species	Oceanivirga Unclassified	0.00	0.00	0.00	0.00	0.00	0.00	0.00	0.00	0.00	0.02	0.00	0.00	0.00	0.00	0.00	0.00	0.00	0.00	0.00	0.00	0.00	0.00	0.00	0.00	0.00	0.00	0.00	0.00	0.00	0.00	0.00	0.00	0.00	0.00	0.00	0.00	0.00	0.00	0.00	0.00	0.00	0.00	0.00	0.00	0.00	0.00	0.00	0.00
Species	Aliterella Unclassified	0.00	0.00	0.00	0.00	0.00	0.00	0.00	0.00	0.00	0.00	0.00	0.00	0.00	0.00	0.00	0.00	0.00	0.00	0.00	0.00	0.00	0.00	0.00	0.00	0.00	0.00	0.00	0.00	0.00	0.00	0.00	0.00	0.00	0.00	0.00	0.00	0.00	0.00	0.00	0.00	0.00	0.00	0.00	0.00	0.00	0.00	0.00	0.00
Species	Arthrobacter_A Unclassified	0.00	0.00	0.00	0.00	0.00	0.00	0.00	0.00	0.00	0.00	0.00	0.00	0.00	0.00	0.00	0.00	0.00	0.00	0.00	0.00	0.00	0.00	0.00	0.00	0.00	0.00	0.00	0.00	0.00	0.00	0.00	0.00	0.00	0.00	0.00	0.00	0.00	0.00	0.00	0.00	0.00	0.00	0.00	0.00	0.00	0.00	0.00	0.00
Species	Mesorhizobium Unclassified	0.00	0.00	0.00	0.00	0.00	0.00	0.00	0.00	0.00	0.00	0.00	0.00	0.00	0.00	0.00	0.00	0.00	0.00	0.00	0.01	0.00	0.00	0.00	0.00	0.00	0.00	0.00	0.00	0.00	0.00	0.00	0.00	0.00	0.00	0.00	0.00	0.00	0.00	0.00	0.00	0.00	0.00	0.00	0.00	0.00	0.00	0.00	0.00
Species	Sphingomonas_A Unclassified	0.00	0.00	0.00	0.00	0.00	0.00	0.00	0.00	0.00	0.00	0.00	0.00	0.00	0.00	0.02	0.00	0.00	0.00	0.00	0.00	0.00	0.00	0.00	0.00	0.00	0.00	0.00	0.00	0.00	0.00	0.01	0.00	0.00	0.00	0.00	0.00	0.00	0.00	0.00	0.00	0.00	0.00	0.00	0.00	0.00	0.00	0.00	0.00
Species	Pseudoscardovia Unclassified	0.00	0.00	0.00	0.00	0.00	0.00	0.00	0.00	0.00	0.00	0.00	0.00	0.00	0.00	0.00	0.00	0.00	0.00	0.00	0.00	0.00	0.00	0.00	0.00	0.00	0.00	0.00	0.00	0.00	0.00	0.00	0.00	0.00	0.00	0.00	0.00	0.00	0.00	0.00	0.00	0.00	0.00	0.00	0.00	0.00	0.00	0.00	0.00
Species	CAG-462 Unclassified	0.00	0.00	0.00	0.00	0.00	0.00	0.00	0.00	0.00	0.00	0.00	0.01	0.01	0.01	0.00	0.00	0.00	0.00	0.00	0.00	0.00	0.00	0.00	0.00	0.00	0.00	0.00	0.00	0.00	0.00	0.00	0.00	0.00	0.00	0.00	0.00	0.00	0.00	0.00	0.00	0.00	0.00	0.00	0.00	0.00	0.00	0.00	0.00
Species	51-20 Unclassified	0.00	0.00	0.00	0.00	0.00	0.00	0.00	0.00	0.00	0.00	0.00	0.00	0.00	0.00	0.00	0.00	0.00	0.00	0.00	0.00	0.00	0.00	0.00	0.00	0.00	0.00	0.00	0.00	0.00	0.00	0.00	0.00	0.00	0.00	0.00	0.00	0.00	0.00	0.00	0.00	0.00	0.00	0.00	0.00	0.00	0.00	0.00	0.00
Species	Parasutterella excrementihominis	0.00	0.00	0.00	0.00	0.00	0.00	0.00	0.00	0.00	0.00	0.00	0.00	0.00	0.00	0.00	0.00	0.00	0.00	0.00	0.00	0.00	0.00	0.00	0.00	0.00	0.00	0.00	0.00	0.00	0.00	0.00	0.00	0.00	0.00	0.00	0.00	0.00	0.00	0.00	0.00	0.00	0.00	0.00	0.00	0.00	0.00	0.00	0.00
Species	Porphyromonas sp001552775	0.00	0.00	0.00	0.00	0.00	0.00	0.00	0.00	0.00	0.00	0.00	0.00	0.00	0.00	0.00	0.00	0.00	0.00	0.00	0.00	0.00	0.00	0.00	0.00	0.00	0.00	0.00	0.00	0.00	0.00	0.00	0.00	0.00	0.00	0.00	0.00	0.00	0.00	0.00	0.00	0.00	0.00	0.00	0.00	0.00	0.00	0.00	0.00
Species	Mycoplasmopsis Unclassified	0.00	0.00	0.00	0.00	0.00	0.00	0.00	0.00	0.00	0.00	0.00	0.00	0.00	0.00	0.00	0.00	0.00	0.00	0.00	0.00	0.00	0.00	0.00	0.00	0.00	0.00	0.00	0.00	0.00	0.00	0.00	0.00	0.00	0.00	0.00	0.00	0.00	0.00	0.00	0.00	0.00	0.00	0.00	0.00	0.00	0.00	0.00	0.00
Species	Globicatella sanguinis	0.00	0.00	0.00	0.00	0.00	0.00	0.00	0.00	0.00	0.00	0.00	0.00	0.00	0.00	0.00	0.00	0.00	0.00	0.00	0.00	0.00	0.00	0.00	0.00	0.00	0.00	0.00	0.00	0.00	0.00	0.00	0.00	0.00	0.00	0.00	0.00	0.00	0.00	0.00	0.00	0.00	0.00	0.00	0.00	0.00	0.00	0.00	0.00
Species	Arcanobacterium_A Unclassified	0.00	0.00	0.00	0.00	0.00	0.00	0.00	0.00	0.00	0.00	0.00	0.00	0.00	0.00	0.00	0.00	0.00	0.00	0.00	0.00	0.00	0.00	0.00	0.00	0.00	0.00	0.00	0.00	0.00	0.00	0.00	0.00	0.00	0.00	0.00	0.00	0.00	0.00	0.00	0.00	0.00	0.00	0.00	0.00	0.00	0.00	0.00	0.00
Species	Bergeyella Unclassified	0.00	0.00	0.00	0.00	0.00	0.00	0.00	0.00	0.00	0.00	0.00	0.00	0.00	0.00	0.00	0.00	0.00	0.00	0.00	0.00	0.00	0.00	0.00	0.00	0.00	0.00	0.00	0.00	0.00	0.00	0.00	0.00	0.00	0.00	0.00	0.00	0.00	0.00	0.00	0.00	0.00	0.00	0.00	0.00	0.00	0.00	0.00	0.00
Species	Prevotella sp900607215	0.00	0.00	0.00	0.00	0.00	0.00	0.00	0.00	0.00	0.00	0.00	0.00	0.00	0.00	0.00	0.00	0.00	0.00	0.00	0.00	0.00	0.00	0.00	0.00	0.00	0.00	0.00	0.00	0.00	0.00	0.00	0.00	0.00	0.00	0.00	0.00	0.00	0.00	0.00	0.00	0.00	0.00	0.00	0.00	0.00	0.00	0.00	0.00
Species	Paraprevotella xylaniphila	0.00	0.00	0.00	0.00	0.00	0.00	0.00	0.00	0.00	0.00	0.00	0.00	0.00	0.00	0.00	0.00	0.00	0.00	0.00	0.00	0.00	0.00	0.00	0.00	0.00	0.00	0.00	0.00	0.00	0.00	0.00	0.00	0.00	0.00	0.00	0.00	0.00	0.00	0.00	0.00	0.00	0.00	0.00	0.00	0.00	0.00	0.00	0.00
Species	Deinococcus geothermalis	0.00	0.00	0.00	0.01	0.00	0.00	0.00	0.00	0.00	0.00	0.00	0.00	0.00	0.00	0.00	0.00	0.00	0.00	0.00	0.00	0.00	0.00	0.00	0.00	0.00	0.00	0.00	0.00	0.00	0.00	0.00	0.00	0.00	0.00	0.00	0.00	0.00	0.00	0.00	0.00	0.00	0.00	0.00	0.00	0.00	0.00	0.00	0.00
Species	Longicatena Unclassified	0.00	0.00	0.00	0.00	0.00	0.00	0.00	0.00	0.00	0.00	0.00	0.00	0.00	0.00	0.00	0.00	0.00	0.00	0.00	0.00	0.00	0.00	0.00	0.00	0.00	0.00	0.00	0.00	0.00	0.00	0.00	0.00	0.00	0.00	0.00	0.00	0.00	0.00	0.00	0.00	0.00	0.00	0.00	0.00	0.00	0.00	0.00	0.00
Species	Paraprevotella Unclassified	0.00	0.00	0.00	0.00	0.00	0.00	0.00	0.00	0.00	0.00	0.00	0.00	0.00	0.00	0.00	0.00	0.00	0.00	0.00	0.00	0.00	0.00	0.01	0.00	0.00	0.00	0.00	0.00	0.00	0.00	0.00	0.00	0.00	0.00	0.00	0.00	0.00	0.00	0.00	0.00	0.00	0.00	0.00	0.00	0.00	0.00	0.00	0.00
Species	Filifactor Unclassified	0.00	0.00	0.00	0.00	0.00	0.00	0.00	0.00	0.00	0.00	0.00	0.00	0.00	0.00	0.00	0.00	0.00	0.00	0.00	0.00	0.00	0.00	0.00	0.00	0.00	0.00	0.00	0.00	0.00	0.00	0.00	0.00	0.00	0.00	0.00	0.00	0.00	0.00	0.00	0.00	0.00	0.00	0.00	0.00	0.00	0.00	0.00	0.00
Species	Facklamia Unclassified	0.00	0.00	0.00	0.00	0.00	0.00	0.00	0.00	0.00	0.00	0.00	0.00	0.00	0.00	0.00	0.00	0.00	0.00	0.00	0.00	0.00	0.00	0.00	0.00	0.00	0.00	0.00	0.00	0.00	0.00	0.00	0.00	0.00	0.01	0.00	0.00	0.00	0.00	0.00	0.00	0.00	0.00	0.00	0.00	0.00	0.00	0.00	0.00
Species	Williamwhitmania Unclassified	0.00	0.00	0.00	0.00	0.00	0.00	0.00	0.00	0.00	0.00	0.00	0.00	0.00	0.00	0.00	0.00	0.00	0.00	0.00	0.00	0.00	0.00	0.00	0.00	0.00	0.00	0.00	0.00	0.00	0.00	0.00	0.00	0.00	0.00	0.00	0.00	0.00	0.00	0.00	0.00	0.00	0.00	0.00	0.00	0.00	0.00	0.00	0.00
Species	Unclassified Unclassified Unclassified	1.21	1.72	1.88	1.16	0.48	1.93	0.62	2.09	0.76	0.44	4.08	1.01	3.97	0.23	1.45	0.19	0.54	1.20	0.95	0.38	1.45	0.74	0.55	1.04	3.29	0.91	1.75	0.82	0.47	0.13	0.14	0.12	0.25	0.25	0.55	0.56	0.79	0.67	0.26	0.44	0.29	0.11	0.36	0.32	0.37	0.29	0.49	0.33
[truncated: 166 more columns]

## Sheet: Table S10
Table S10: Longitudinal variation of bacteria
Legend: The table shows the results of the following linear mixed models: taxa ~ Visit_number + (1|Woman)
Columns dictionary
Column name	Description
Taxa	The specific taxa tested
Estimate	The coefficient of the model for the variable Taxa
Std.error	The standard error of the Estimate
lower	The lower bound of the Confidence Interval (95%)
upper	The upper bound of the Confidence Interval (95%)
p.value	The p.value of the model
p.permuted	The permuted pvalue (only calculated for results with p.value<0.05)
p.adj	The p value corrected by FDR
Correction_number	The model number as displayed in Figure 5
Correction_model	The corresponding covariates added to the model
Taxa	Estimate	Std.Error	Lower	Upper	p.value	p.permuted	p.adj	Correction_Number	Correction_model
Lactobacillus.iners	-0.40438	0.10481	-0.61011	-0.19793	0.00017	0	0.00456	8	Tech-Age-Preg-Pill-SwabM/A-WHR
Lactobacillus.iners	-0.39235	0.10454	-0.59758	-0.18648	0.00025	0	0.00671	6	Tech-Age-Preg-Pill-SwabM
Streptococcus.agalactiae	-0.49342	0.13559	-0.76048	-0.2273	0.00037	0	0.01008	2	Tech Vars Corr
Streptococcus.agalactiae	-0.46269	0.13508	-0.72831	-0.19726	0.00079	0	0.02125	3	Tech-Age
Streptococcus.agalactiae	-0.46305	0.13523	-0.72896	-0.1973	0.00079	0.00216	0.02135	5	Tech-Age-Preg-Pill
Streptococcus.agalactiae	-0.45907	0.13511	-0.72463	-0.19349	0.00086	0.00412	0.02334	4	Tech-Age-Preg
Streptococcus.agalactiae	-0.44431	0.13309	-0.70608	-0.18282	0.00106	0.0021	0.01428	8	Tech-Age-Preg-Pill-SwabM/A-WHR
Streptococcus.agalactiae	-0.44048	0.13314	-0.70236	-0.17891	0.00117	0	0.01578	7	Tech-Age-Preg-Pill-SwabM/A
Streptococcus.agalactiae	-0.42824	0.13482	-0.69334	-0.1633	0.0018	0	0.02433	6	Tech-Age-Preg-Pill-SwabM
Streptococcus.agalactiae	-0.42485	0.13642	-0.69357	-0.15711	0.0022	0	0.0594	1	No Corr
Streptococcus.agalactiae	-0.40911	0.13548	-0.67572	-0.14307	0.00296	0	0.03998	10	Tech-Age-Preg-Pill-SwabM/A-WHR-Bris-Coitus
Streptococcus.agalactiae	-0.40173	0.13437	-0.66618	-0.13788	0.00325	0.00201	0.04388	9	Tech-Age-Preg-Pill-SwabM/A-WHR-Bris
Lactobacillus.iners	-0.28687	0.0992	-0.48166	-0.09158	0.0044	0.00199	0.05935	2	Tech Vars Corr
Lactobacillus.iners	-0.28159	0.0989	-0.47576	-0.08685	0.00502	0.00832	0.04818	5	Tech-Age-Preg-Pill
Lactobacillus.iners	-0.28054	0.09893	-0.47477	-0.08573	0.0052	0	0.0582	3	Tech-Age
Lactobacillus.iners	-0.27967	0.09885	-0.47373	-0.08501	0.0053	0.004	0.05293	4	Tech-Age-Preg
Lactobacillus.jensenii	-0.41815	0.14801	-0.70892	-0.12706	0.00535	0.00393	0.04818	5	Tech-Age-Preg-Pill
Lactobacillus.jensenii	-0.41388	0.14817	-0.7049	-0.1224	0.00588	0.00408	0.05293	4	Tech-Age-Preg
Lactobacillus.jensenii	-0.40782	0.14771	-0.69782	-0.11707	0.00647	0.00417	0.0582	3	Tech-Age
Lactobacillus.jensenii	-0.3895	0.14481	-0.6737	-0.10426	0.00794	0.01237	0.0715	2	Tech Vars Corr
Peptostreptococcus.Unclassified	-0.44735	0.16738	-0.77696	-0.11889	0.00831	0.01022	0.07483	8	Tech-Age-Preg-Pill-SwabM/A-WHR
Peptostreptococcus.Unclassified	-0.4415	0.16596	-0.76854	-0.11593	0.00862	0.00815	0.07755	6	Tech-Age-Preg-Pill-SwabM
Peptostreptococcus.Unclassified	-0.42989	0.16742	-0.75971	-0.1014	0.01117	0.01282	0.10051	7	Tech-Age-Preg-Pill-SwabM/A
Peptostreptococcus.Unclassified	-0.43077	0.16848	-0.76226	-0.09998	0.0115	0.01603	0.10353	9	Tech-Age-Preg-Pill-SwabM/A-WHR-Bris
Peptostreptococcus.Unclassified	-0.42954	0.16875	-0.76158	-0.09823	0.01187	0.0122	0.10681	10	Tech-Age-Preg-Pill-SwabM/A-WHR-Bris-Coitus
Streptococcus.Unclassified	-0.52059	0.20587	-0.92443	-0.11489	0.01243	0.01818	0.16776	1	No Corr
Streptococcus.Unclassified	-0.50692	0.20161	-0.90231	-0.1095	0.01291	0.01224	0.08716	8	Tech-Age-Preg-Pill-SwabM/A-WHR
Lactobacillus.gasseri	0.42503	0.17887	0.07342	0.77653	0.01871	0.02287	0.12627	6	Tech-Age-Preg-Pill-SwabM
Streptococcus.Unclassified	-0.47594	0.20093	-0.87008	-0.08007	0.01904	0.02863	0.12855	9	Tech-Age-Preg-Pill-SwabM/A-WHR-Bris
Lactobacillus.gasseri	0.42283	0.1788	0.07134	0.77418	0.01927	0.02569	0.13008	7	Tech-Age-Preg-Pill-SwabM/A
Streptococcus.Unclassified	-0.47248	0.20176	-0.86825	-0.07499	0.02042	0.02902	0.13782	10	Tech-Age-Preg-Pill-SwabM/A-WHR-Bris-Coitus
Streptococcus.Unclassified	-0.45951	0.20441	-0.86041	-0.05666	0.02594	0.03673	0.14009	7	Tech-Age-Preg-Pill-SwabM/A
Lactobacillus.jensenii	-0.31085	0.13852	-0.58283	-0.03821	0.02626	0.02626	0.20514	1	No Corr
Streptococcus.Unclassified	-0.45702	0.20419	-0.85768	-0.05492	0.02659	0.02675	0.17951	2	Tech Vars Corr
Lactobacillus.gasseri	0.41363	0.18509	0.04994	0.77749	0.02685	0.02982	0.14499	8	Tech-Age-Preg-Pill-SwabM/A-WHR
Streptococcus.Unclassified	-0.45483	0.20376	-0.85445	-0.0532	0.02699	0.03285	0.14577	6	Tech-Age-Preg-Pill-SwabM
Streptococcus.Unclassified	-0.45305	0.20379	-0.85285	-0.0516	0.02761	0.02321	0.18639	3	Tech-Age
Lactobacillus.gasseri	0.41197	0.18546	0.04712	0.77618	0.02776	0.04612	0.14992	10	Tech-Age-Preg-Pill-SwabM/A-WHR-Bris-Coitus
Lactobacillus.gasseri	0.41123	0.18544	0.04643	0.77539	0.02802	0.0308	0.15131	9	Tech-Age-Preg-Pill-SwabM/A-WHR-Bris
Streptococcus.Unclassified	-0.4478	0.20378	-0.84745	-0.04613	0.02943	0.03718	0.1771	5	Tech-Age-Preg-Pill
Lactobacillus.iners	-0.20598	0.09425	-0.39109	-0.02051	0.03039	0.04217	0.20514	1	No Corr
Lactobacillus.gasseri	0.38283	0.17775	0.03342	0.73213	0.0328	0.04681	0.1771	5	Tech-Age-Preg-Pill
Streptococcus.Unclassified	-0.43467	0.2038	-0.8342	-0.03251	0.03447	0.03965	0.17308	4	Tech-Age-Preg
Lactobacillus.gasseri	0.37598	0.17779	0.02634	0.72521	0.03604	0.04472	0.17308	4	Tech-Age-Preg
Lactobacillus.gasseri	0.37774	0.17925	0.0251	0.72974	0.03669	0.05544	0.19811	2	Tech Vars Corr
Lactobacillus.jensenii	-0.33536	0.15992	-0.6496	-0.02095	0.03761	0.05388	0.16925	9	Tech-Age-Preg-Pill-SwabM/A-WHR-Bris
Dialister_B.micraerophilus	0.37958	0.18187	0.02146	0.7364	0.03846	0.03448	0.17308	4	Tech-Age-Preg
Lactobacillus.gasseri	0.36771	0.17726	0.01887	0.71571	0.03968	0.05754	0.19477	3	Tech-Age
Lactobacillus.jensenii	-0.33119	0.1597	-0.64501	-0.01721	0.03976	0.06092	0.1789	10	Tech-Age-Preg-Pill-SwabM/A-WHR-Bris-Coitus
Atlantibacter.Unclassified	-0.34751	0.16763	-0.67814	-0.01885	0.03977	0.06173	0.21477	1	No Corr
Dialister_B.micraerophilus	0.37006	0.18166	0.01203	0.72631	0.04328	0.05512	0.19477	3	Tech-Age
Peptostreptococcus.Unclassified	-0.332	0.16415	-0.65541	-0.00994	0.04482	0.01923	0.2017	5	Tech-Age-Preg-Pill
Dialister_B.micraerophilus	0.36723	0.18169	0.00908	0.72351	0.04492	0.036	0.20215	2	Tech Vars Corr
Peptoniphilus_A.Unclassified	-0.38706	0.19507	-0.77062	-0.00408	0.0489	0.06276	0.18861	9	Tech-Age-Preg-Pill-SwabM/A-WHR-Bris
Peptoniphilus_A.Unclassified	-0.3884	0.19579	-0.77315	-0.00382	0.04895	0.06445	0.22027	7	Tech-Age-Preg-Pill-SwabM/A
Peptostreptococcus.Unclassified	-0.32712	0.16517	-0.65177	-0.00258	0.04938	0.05485	0.22221	1	No Corr
Peptoniphilus_A.Unclassified	-0.38553	0.19495	-0.76886	-0.0028	0.04965	0.0679	0.19149	10	Tech-Age-Preg-Pill-SwabM/A-WHR-Bris-Coitus
Dialister_B.micraerophilus	0.34846	0.18171	-0.01042	0.70459	0.05693	NA	0.2196	5	Tech-Age-Preg-Pill
Peptoniphilus_A.Unclassified	-0.37432	0.19576	-0.75913	0.01009	0.05759	NA	0.25917	8	Tech-Age-Preg-Pill-SwabM/A-WHR
Peptostreptococcus.Unclassified	-0.31344	0.16392	-0.63572	0.00857	0.05766	NA	0.22242	2	Tech Vars Corr
Peptoniphilus_A.Unclassified	-0.37524	0.19766	-0.76356	0.01313	0.0594	NA	0.25711	6	Tech-Age-Preg-Pill-SwabM
Peptostreptococcus.Unclassified	-0.30778	0.16382	-0.62984	0.01406	0.06211	NA	0.23959	3	Tech-Age
Peptostreptococcus.Unclassified	-0.30758	0.16382	-0.62963	0.01426	0.06228	NA	0.24023	4	Tech-Age-Preg
Lactobacillus.crispatus	0.24044	0.13017	-0.0161	0.49583	0.06666	NA	0.25711	6	Tech-Age-Preg-Pill-SwabM
Lactobacillus.crispatus	0.23762	0.13046	-0.01951	0.49358	0.07049	NA	0.2719	7	Tech-Age-Preg-Pill-SwabM/A
Peptoniphilus_A.Unclassified	-0.35614	0.19898	-0.74667	0.03544	0.07536	NA	0.26459	1	No Corr
Lactobacillus.jensenii	-0.26917	0.15103	-0.56596	0.02775	0.07667	NA	0.28645	8	Tech-Age-Preg-Pill-SwabM/A-WHR
Dialister_B.micraerophilus	0.31895	0.18005	-0.03574	0.67214	0.0784	NA	0.26459	1	No Corr
Lactobacillus.jensenii	-0.26124	0.15001	-0.55594	0.03378	0.0836	NA	0.28214	7	Tech-Age-Preg-Pill-SwabM/A
Lactobacillus.jensenii	-0.26121	0.15001	-0.55592	0.03381	0.08363	NA	0.28225	6	Tech-Age-Preg-Pill-SwabM
Dialister.Unclassified	0.30683	0.17754	-0.0413	0.65687	0.08588	NA	0.28983	4	Tech-Age-Preg
Dialister.Unclassified	0.2968	0.17753	-0.05148	0.64644	0.09652	NA	0.32574	3	Tech-Age
Fannyhessea.vaginae	0.22782	0.13897	-0.04486	0.50167	0.1032	NA	0.30961	1	No Corr
Prevotella.Unclassified	-0.30264	0.18903	-0.67402	0.06865	0.11127	NA	0.33242	10	Tech-Age-Preg-Pill-SwabM/A-WHR-Bris-Coitus
Prevotella.Unclassified	-0.30142	0.18916	-0.67306	0.07013	0.11296	NA	0.32013	9	Tech-Age-Preg-Pill-SwabM/A-WHR-Bris
Lactobacillus.crispatus	0.20981	0.1323	-0.05085	0.4694	0.11482	NA	0.28645	8	Tech-Age-Preg-Pill-SwabM/A-WHR
Dialister.Unclassified	0.2809	0.17775	-0.068	0.6307	0.11603	NA	0.35143	2	Tech Vars Corr
Prevotella.Unclassified	-0.29621	0.18794	-0.66561	0.07281	0.11692	NA	0.28645	8	Tech-Age-Preg-Pill-SwabM/A-WHR
Fannyhessea.vaginae	0.22824	0.14485	-0.056	0.51358	0.11714	NA	0.35143	2	Tech Vars Corr
Finegoldia.Unclassified	-0.25579	0.16262	-0.57661	0.06298	0.11769	NA	0.32013	9	Tech-Age-Preg-Pill-SwabM/A-WHR-Bris
Fannyhessea.vaginae	0.22739	0.14484	-0.05685	0.51271	0.11849	NA	0.35546	3	Tech-Age
Anaerococcus.vaginalis_B	-0.22244	0.14174	-0.50023	0.05759	0.11857	NA	0.32013	9	Tech-Age-Preg-Pill-SwabM/A-WHR-Bris
Anaerococcus.vaginalis_B	-0.21741	0.13887	-0.48958	0.05689	0.11945	NA	0.34217	6	Tech-Age-Preg-Pill-SwabM
Anaerococcus.vaginalis_B	-0.22181	0.14179	-0.49969	0.05831	0.11973	NA	0.33242	10	Tech-Age-Preg-Pill-SwabM/A-WHR-Bris-Coitus
Dialister.Unclassified	0.27718	0.17727	-0.07089	0.62584	0.11989	NA	0.36736	5	Tech-Age-Preg-Pill
Atlantibacter.Unclassified	-0.26487	0.17058	-0.60228	0.06934	0.12245	NA	0.36736	5	Tech-Age-Preg-Pill
Fannyhessea.vaginae	0.22466	0.14478	-0.0595	0.50977	0.12277	NA	0.34794	4	Tech-Age-Preg
Finegoldia.Unclassified	-0.24975	0.16114	-0.56769	0.06611	0.12312	NA	0.33242	10	Tech-Age-Preg-Pill-SwabM/A-WHR-Bris-Coitus
Atlantibacter.Unclassified	-0.26047	0.17064	-0.59783	0.07388	0.12887	NA	0.34794	4	Tech-Age-Preg
Anaerococcus.vaginalis_B	-0.21524	0.14154	-0.49262	0.06451	0.13035	NA	0.28645	8	Tech-Age-Preg-Pill-SwabM/A-WHR
Anaerococcus.vaginalis_B	-0.20912	0.13833	-0.48015	0.06469	0.13263	NA	0.32868	1	No Corr
Lactobacillus.gasseri	0.24035	0.15951	-0.07322	0.55382	0.13391	NA	0.32868	1	No Corr
Finegoldia.Unclassified	-0.2446	0.16273	-0.56542	0.07446	0.13476	NA	0.28645	8	Tech-Age-Preg-Pill-SwabM/A-WHR
Atlantibacter.Unclassified	-0.26203	0.17469	-0.60732	0.08025	0.13556	NA	0.28645	8	Tech-Age-Preg-Pill-SwabM/A-WHR
Fannyhessea.vaginae	0.21681	0.14491	-0.06773	0.50198	0.13665	NA	0.36896	5	Tech-Age-Preg-Pill
Dialister_B.micraerophilus	0.2768	0.1854	-0.08936	0.64016	0.13742	NA	0.35114	7	Tech-Age-Preg-Pill-SwabM/A
Lachnospiraceae.Unclassified.Unclassified	-0.22739	0.1525	-0.5275	0.07194	0.13792	NA	0.28645	8	Tech-Age-Preg-Pill-SwabM/A-WHR
Lachnospiraceae.Unclassified.Unclassified	-0.22731	0.15252	-0.52749	0.07205	0.13811	NA	0.34217	6	Tech-Age-Preg-Pill-SwabM
Atlantibacter.Unclassified	-0.25247	0.17063	-0.58945	0.08193	0.14093	NA	0.38051	3	Tech-Age
Dialister_B.micraerophilus	0.26984	0.18426	-0.09415	0.63094	0.14504	NA	0.34217	6	Tech-Age-Preg-Pill-SwabM
Lachnospiraceae.Unclassified.Unclassified	-0.2234	0.15282	-0.52413	0.07657	0.14575	NA	0.35114	7	Tech-Age-Preg-Pill-SwabM/A
Prevotella.Unclassified	-0.27555	0.18995	-0.64891	0.09741	0.14877	NA	0.35114	7	Tech-Age-Preg-Pill-SwabM/A
Prevotella.Unclassified	-0.27363	0.19017	-0.64741	0.09978	0.15207	NA	0.34217	6	Tech-Age-Preg-Pill-SwabM
Atlantibacter.Unclassified	-0.24357	0.1709	-0.58086	0.09142	0.15604	NA	0.4213	2	Tech Vars Corr
Anaerococcus.vaginalis_B	-0.20173	0.14154	-0.4791	0.07804	0.15606	NA	0.35114	7	Tech-Age-Preg-Pill-SwabM/A
Peptoniphilus_A.Unclassified	-0.28097	0.19876	-0.67141	0.10959	0.15937	NA	0.39118	5	Tech-Age-Preg-Pill
Lachnospiraceae.Unclassified.Unclassified	-0.21466	0.15303	-0.51578	0.08577	0.16267	NA	0.35505	10	Tech-Age-Preg-Pill-SwabM/A-WHR-Bris-Coitus
Lachnospiraceae.Unclassified.Unclassified	-0.21458	0.15306	-0.51574	0.08589	0.16289	NA	0.35958	9	Tech-Age-Preg-Pill-SwabM/A-WHR-Bris
Atlantibacter.Unclassified	-0.24418	0.17643	-0.59294	0.10151	0.16825	NA	0.35505	10	Tech-Age-Preg-Pill-SwabM/A-WHR-Bris-Coitus
Lactobacillus.crispatus	0.1871	0.13601	-0.08098	0.45394	0.17095	NA	0.35505	10	Tech-Age-Preg-Pill-SwabM/A-WHR-Bris-Coitus
Lactobacillus.crispatus	0.18565	0.13501	-0.08042	0.45052	0.17108	NA	0.35958	9	Tech-Age-Preg-Pill-SwabM/A-WHR-Bris
Atlantibacter.Unclassified	-0.24034	0.17565	-0.58755	0.10383	0.17313	NA	0.35958	9	Tech-Age-Preg-Pill-SwabM/A-WHR-Bris
Dialister_B.micraerophilus	0.25085	0.18488	-0.11435	0.61317	0.17675	NA	0.34087	8	Tech-Age-Preg-Pill-SwabM/A-WHR
Peptoniphilus_A.Unclassified	-0.26898	0.19939	-0.66045	0.12307	0.17919	NA	0.43983	2	Tech Vars Corr
Dialister_B.micraerophilus	0.2451	0.18592	-0.12191	0.60951	0.18929	NA	0.36505	9	Tech-Age-Preg-Pill-SwabM/A-WHR-Bris
Dialister_B.micraerophilus	0.24396	0.18604	-0.12327	0.60861	0.19161	NA	0.36953	10	Tech-Age-Preg-Pill-SwabM/A-WHR-Bris-Coitus
Peptoniphilus_A.Unclassified	-0.25796	0.19921	-0.64891	0.13396	0.19716	NA	0.48395	3	Tech-Age
Finegoldia.Unclassified	-0.20727	0.16315	-0.52939	0.11248	0.20576	NA	0.42735	7	Tech-Age-Preg-Pill-SwabM/A
Dialister.Unclassified	0.22202	0.17585	-0.12308	0.56823	0.20862	NA	0.42777	1	No Corr
Lachnospiraceae.Unclassified.Unclassified	-0.18289	0.14833	-0.47451	0.10853	0.21943	NA	0.42777	1	No Corr
Peptoniphilus_A.Unclassified	-0.24551	0.19931	-0.63644	0.14702	0.21979	NA	0.53948	4	Tech-Age-Preg
Finegoldia.Unclassified	-0.20218	0.16484	-0.52678	0.12121	0.22181	NA	0.42777	1	No Corr
Finegoldia.Unclassified	-0.1952	0.16371	-0.51827	0.12569	0.23487	NA	0.44821	6	Tech-Age-Preg-Pill-SwabM
Atlantibacter.Unclassified	-0.20206	0.1721	-0.54256	0.13512	0.2421	NA	0.46692	7	Tech-Age-Preg-Pill-SwabM/A
Anaerococcus.vaginalis_B	-0.16161	0.13838	-0.43284	0.11171	0.24463	NA	0.55041	5	Tech-Age-Preg-Pill
Atlantibacter.Unclassified	-0.19996	0.17206	-0.54033	0.13713	0.24689	NA	0.44821	6	Tech-Age-Preg-Pill-SwabM
Prevotella.disiens	-0.19216	0.16608	-0.51891	0.1339	0.24901	NA	0.44821	6	Tech-Age-Preg-Pill-SwabM
Fannyhessea.vaginae	0.16782	0.14643	-0.11972	0.45598	0.25354	NA	0.45637	8	Tech-Age-Preg-Pill-SwabM/A-WHR
Lactobacillus.crispatus	0.12239	0.10679	-0.08761	0.33224	0.25356	NA	0.45184	1	No Corr
Prevotella.Unclassified	-0.21045	0.18924	-0.582	0.16163	0.26775	NA	0.45184	1	No Corr
Dialister.sp001553355	-0.16057	0.1453	-0.44554	0.12587	0.27082	NA	0.45701	6	Tech-Age-Preg-Pill-SwabM
Anaerococcus.vaginalis_B	-0.15244	0.13893	-0.42468	0.12222	0.27421	NA	0.61697	3	Tech-Age
Fannyhessea.vaginae	0.16626	0.15155	-0.13117	0.46473	0.27431	NA	0.49375	10	Tech-Age-Preg-Pill-SwabM/A-WHR-Bris-Coitus
Corynebacterium.Unclassified	0.18055	0.16541	-0.14651	0.50465	0.27668	NA	0.62253	2	Tech Vars Corr
Fannyhessea.vaginae	0.16117	0.14955	-0.13234	0.4557	0.28285	NA	0.50913	9	Tech-Age-Preg-Pill-SwabM/A-WHR-Bris
Prevotella.disiens	-0.17622	0.16772	-0.50611	0.15311	0.29499	NA	0.4978	8	Tech-Age-Preg-Pill-SwabM/A-WHR
Bifidobacterium.vaginale	0.12513	0.11921	-0.10892	0.35975	0.29549	NA	0.4693	1	No Corr
Anaerococcus.vaginalis_B	-0.14549	0.13898	-0.41779	0.12962	0.29681	NA	0.65887	4	Tech-Age-Preg
Corynebacterium.Unclassified	0.16566	0.16511	-0.16088	0.48916	0.31723	NA	0.65887	4	Tech-Age-Preg
Dialister.Unclassified	0.17929	0.18242	-0.17885	0.53815	0.32717	NA	0.51963	8	Tech-Age-Preg-Pill-SwabM/A-WHR
Dialister.sp001553355	-0.14643	0.14904	-0.43859	0.14777	0.32737	NA	0.55244	10	Tech-Age-Preg-Pill-SwabM/A-WHR-Bris-Coitus
Prevotella.disiens	-0.16701	0.17158	-0.50437	0.16999	0.33184	NA	0.54033	7	Tech-Age-Preg-Pill-SwabM/A
Anaerococcus.vaginalis_B	-0.1348	0.13864	-0.40644	0.1396	0.33242	NA	0.6904	2	Tech Vars Corr
Dialister.Unclassified	0.17732	0.1831	-0.18211	0.53759	0.33429	NA	0.54033	7	Tech-Age-Preg-Pill-SwabM/A
Prevotella.timonensis_A	-0.17961	0.18681	-0.54683	0.18722	0.33774	NA	0.51656	6	Tech-Age-Preg-Pill-SwabM
Fannyhessea.vaginae	0.13951	0.14589	-0.14693	0.42667	0.34044	NA	0.54033	7	Tech-Age-Preg-Pill-SwabM/A
Corynebacterium.Unclassified	0.15744	0.16505	-0.16936	0.48078	0.34157	NA	0.7094	3	Tech-Age
Dialister.sp001553355	-0.14192	0.14917	-0.43434	0.1525	0.34286	NA	0.54815	9	Tech-Age-Preg-Pill-SwabM/A-WHR-Bris
Prevotella.disiens	-0.15973	0.16869	-0.49154	0.17151	0.34513	NA	0.54815	9	Tech-Age-Preg-Pill-SwabM/A-WHR-Bris
Prevotella.disiens	-0.15495	0.16749	-0.48439	0.17391	0.3563	NA	0.56588	10	Tech-Age-Preg-Pill-SwabM/A-WHR-Bris-Coitus
Dialister.Unclassified	0.16401	0.17939	-0.18823	0.51684	0.36196	NA	0.51656	6	Tech-Age-Preg-Pill-SwabM
Fannyhessea.vaginae	0.13149	0.14427	-0.1518	0.41541	0.36351	NA	0.51656	6	Tech-Age-Preg-Pill-SwabM
Corynebacterium.Unclassified	0.15026	0.16519	-0.17711	0.47385	0.36441	NA	0.75686	5	Tech-Age-Preg-Pill
Prevotella.timonensis_A	-0.16652	0.18919	-0.5383	0.20507	0.38004	NA	0.54033	7	Tech-Age-Preg-Pill-SwabM/A
Dialister.sp001553355	-0.13501	0.15343	-0.43582	0.16773	0.38023	NA	0.54033	7	Tech-Age-Preg-Pill-SwabM/A
Prevotella.timonensis_A	-0.15679	0.1876	-0.52577	0.21143	0.40449	NA	0.59617	10	Tech-Age-Preg-Pill-SwabM/A-WHR-Bris-Coitus
Prevotella.timonensis_A	-0.15333	0.18715	-0.52143	0.21401	0.41381	NA	0.61208	9	Tech-Age-Preg-Pill-SwabM/A-WHR-Bris
Dialister.Unclassified	0.14254	0.18045	-0.21158	0.49773	0.43072	NA	0.61208	9	Tech-Age-Preg-Pill-SwabM/A-WHR-Bris
Prevotella.disiens	-0.13299	0.16944	-0.46579	0.20019	0.4337	NA	0.65054	1	No Corr
Dialister.Unclassified	0.14083	0.18054	-0.21347	0.49621	0.4365	NA	0.59617	10	Tech-Age-Preg-Pill-SwabM/A-WHR-Bris-Coitus
Finegoldia.Unclassified	-0.1273	0.16503	-0.45291	0.19618	0.44159	NA	0.85164	5	Tech-Age-Preg-Pill
Corynebacterium.Unclassified	0.12463	0.16157	-0.19519	0.44116	0.44161	NA	0.59617	10	Tech-Age-Preg-Pill-SwabM/A-WHR-Bris-Coitus
Prevotella.timonensis_A	-0.13817	0.18956	-0.51094	0.23396	0.46712	NA	0.6692	8	Tech-Age-Preg-Pill-SwabM/A-WHR
Dialister.sp001553355	-0.1102	0.15247	-0.40918	0.19048	0.47092	NA	0.6692	8	Tech-Age-Preg-Pill-SwabM/A-WHR
Prevotella.Unclassified	-0.13638	0.1901	-0.50998	0.23695	0.47415	NA	0.85347	5	Tech-Age-Preg-Pill
Finegoldia.Unclassified	-0.11689	0.16467	-0.44148	0.20599	0.47882	NA	0.85075	3	Tech-Age
Corynebacterium.Unclassified	0.11557	0.16565	-0.21227	0.44008	0.48637	NA	0.6566	9	Tech-Age-Preg-Pill-SwabM/A-WHR-Bris
Finegoldia.Unclassified	-0.11507	0.16533	-0.44097	0.20909	0.4874	NA	0.8478	2	Tech Vars Corr
Finegoldia.Unclassified	-0.11291	0.16474	-0.43749	0.21017	0.49409	NA	0.87741	4	Tech-Age-Preg
Unclassified.Unclassified.Unclassified	-0.04681	0.07091	-0.18584	0.09295	0.51013	NA	0.8478	2	Tech Vars Corr
Unclassified.Unclassified.Unclassified	-0.04622	0.07082	-0.18505	0.09337	0.51485	NA	0.85075	3	Tech-Age
Prevotella.Unclassified	-0.12392	0.1905	-0.49805	0.25047	0.51628	NA	0.8478	2	Tech Vars Corr
Corynebacterium.Unclassified	0.10554	0.16538	-0.22216	0.4295	0.52427	NA	0.70776	7	Tech-Age-Preg-Pill-SwabM/A
Lachnospiraceae.Unclassified.Unclassified	-0.09638	0.15106	-0.39368	0.20015	0.5244	NA	0.85971	5	Tech-Age-Preg-Pill
Unclassified.Unclassified.Unclassified	-0.04438	0.06972	-0.18106	0.09313	0.52529	NA	0.71148	1	No Corr
Escherichia.Unclassified	-0.11024	0.17389	-0.45304	0.23077	0.52702	NA	0.71148	1	No Corr
Lachnospiraceae.Unclassified.Unclassified	-0.09461	0.15107	-0.3919	0.20193	0.53203	NA	0.85075	3	Tech-Age
Veillonella.Unclassified	0.10058	0.16129	-0.21614	0.41795	0.5338	NA	0.8478	2	Tech Vars Corr
Unclassified.Unclassified.Unclassified	-0.044	0.07081	-0.18279	0.09565	0.53518	NA	0.87741	4	Tech-Age-Preg
Corynebacterium.Unclassified	0.1024	0.16544	-0.22548	0.42648	0.53681	NA	0.72469	6	Tech-Age-Preg-Pill-SwabM
Lachnospiraceae.Unclassified.Unclassified	-0.08966	0.15111	-0.38689	0.20708	0.55379	NA	0.87741	4	Tech-Age-Preg
Prevotella.disiens	-0.09586	0.16596	-0.42235	0.22999	0.56435	NA	0.85971	5	Tech-Age-Preg-Pill
Streptococcus.anginosus_C	-0.10133	0.17575	-0.44726	0.24356	0.56505	NA	0.76281	8	Tech-Age-Preg-Pill-SwabM/A-WHR
Prevotella.Unclassified	-0.10949	0.19047	-0.48337	0.26507	0.56618	NA	0.85075	3	Tech-Age
Bifidobacterium.vaginale	0.07045	0.12314	-0.17104	0.31332	0.56807	NA	0.87741	4	Tech-Age-Preg
Bifidobacterium.vaginale	0.06956	0.12319	-0.17203	0.31249	0.57314	NA	0.85971	5	Tech-Age-Preg-Pill
Bifidobacterium.Unclassified	-0.10103	0.18114	-0.45802	0.25429	0.57782	NA	0.7222	1	No Corr
Bifidobacterium.vaginale	0.06852	0.12314	-0.17299	0.31131	0.5787	NA	0.85075	3	Tech-Age
Lachnospiraceae.Unclassified.Unclassified	-0.08352	0.15164	-0.38175	0.21427	0.58254	NA	0.86184	2	Tech Vars Corr
Staphylococcus.Unclassified	-0.09873	0.18212	-0.45718	0.25851	0.58846	NA	0.7222	1	No Corr
Corynebacterium.Unclassified	0.08671	0.16325	-0.23632	0.40655	0.59604	NA	0.76634	8	Tech-Age-Preg-Pill-SwabM/A-WHR
Bifidobacterium.Unclassified	-0.09251	0.18177	-0.45099	0.26394	0.61152	NA	0.86184	2	Tech Vars Corr
Prevotella.Unclassified	-0.09508	0.19054	-0.46882	0.28006	0.61846	NA	0.87741	4	Tech-Age-Preg
Lactobacillus.crispatus	-0.05673	0.11449	-0.28227	0.16796	0.62098	NA	0.87741	4	Tech-Age-Preg
Prevotella.timonensis_A	-0.09083	0.18462	-0.4531	0.2726	0.62342	NA	0.73184	1	No Corr
Streptococcus.anginosus_C	-0.08517	0.17601	-0.43171	0.26019	0.62913	NA	0.80888	10	Tech-Age-Preg-Pill-SwabM/A-WHR-Bris-Coitus
Streptococcus.anginosus_C	-0.08506	0.17601	-0.4316	0.26029	0.62954	NA	0.80941	9	Tech-Age-Preg-Pill-SwabM/A-WHR-Bris
Prevotella.disiens	-0.0781	0.16586	-0.40392	0.24801	0.6384	NA	0.86184	2	Tech Vars Corr
Lactobacillus.crispatus	-0.05283	0.11423	-0.2778	0.17138	0.64436	NA	0.87039	5	Tech-Age-Preg-Pill
Veillonella.Unclassified	0.07112	0.15953	-0.24244	0.38464	0.65635	NA	0.87741	4	Tech-Age-Preg
Unclassified.Unclassified.Unclassified	-0.03143	0.07103	-0.17057	0.10916	0.65877	NA	0.87039	5	Tech-Age-Preg-Pill
Lactobacillus.crispatus	-0.04877	0.11409	-0.27331	0.17526	0.66964	NA	0.85075	3	Tech-Age
Prevotella.disiens	-0.06917	0.16544	-0.39401	0.25622	0.67643	NA	0.85075	3	Tech-Age
Veillonella.Unclassified	0.06574	0.15843	-0.24523	0.3776	0.67876	NA	0.7636	1	No Corr
Prevotella.disiens	-0.06782	0.16545	-0.39265	0.25765	0.68243	NA	0.87741	4	Tech-Age-Preg
Veillonella.Unclassified	0.06441	0.15936	-0.24902	0.37741	0.68665	NA	0.85075	3	Tech-Age
Bifidobacterium.Unclassified	-0.07145	0.18078	-0.42761	0.28323	0.6932	NA	0.85075	3	Tech-Age
Bifidobacterium.vaginale	0.04853	0.12454	-0.19569	0.2942	0.69732	NA	0.86461	7	Tech-Age-Preg-Pill-SwabM/A
Bifidobacterium.vaginale	0.04904	0.12715	-0.20032	0.29982	0.70027	NA	0.84748	8	Tech-Age-Preg-Pill-SwabM/A-WHR
Prevotella.timonensis_A	-0.0707	0.18544	-0.43521	0.29347	0.7035	NA	0.87039	5	Tech-Age-Preg-Pill
Bifidobacterium.Unclassified	-0.06479	0.18075	-0.42025	0.29022	0.72047	NA	0.89499	6	Tech-Age-Preg-Pill-SwabM
Streptococcus.anginosus_C	-0.06304	0.17698	-0.41142	0.28424	0.72214	NA	0.86461	7	Tech-Age-Preg-Pill-SwabM/A
Bifidobacterium.Unclassified	-0.06274	0.18536	-0.42709	0.30149	0.73544	NA	0.90259	10	Tech-Age-Preg-Pill-SwabM/A-WHR-Bris-Coitus
Bifidobacterium.Unclassified	-0.06106	0.18116	-0.41731	0.29478	0.73652	NA	0.86461	7	Tech-Age-Preg-Pill-SwabM/A
Bifidobacterium.vaginale	0.0407	0.12324	-0.201	0.28373	0.74168	NA	0.89499	6	Tech-Age-Preg-Pill-SwabM
Streptococcus.anginosus_C	-0.05929	0.18124	-0.41544	0.29689	0.744	NA	0.80352	1	No Corr
Veillonella.Unclassified	-0.05118	0.15724	-0.36043	0.25769	0.74524	NA	0.84748	8	Tech-Age-Preg-Pill-SwabM/A-WHR
Veillonella.Unclassified	0.05099	0.16005	-0.26413	0.36509	0.75047	NA	0.87039	5	Tech-Age-Preg-Pill
Bifidobacterium.Unclassified	-0.05716	0.18155	-0.41423	0.2994	0.75331	NA	0.84748	8	Tech-Age-Preg-Pill-SwabM/A-WHR
Bifidobacterium.Unclassified	-0.05649	0.18055	-0.41169	0.29805	0.75477	NA	0.92631	4	Tech-Age-Preg
Streptococcus.anginosus_C	-0.05349	0.17664	-0.4011	0.29318	0.7624	NA	0.89499	6	Tech-Age-Preg-Pill-SwabM
Bifidobacterium.Unclassified	-0.05594	0.18647	-0.42248	0.31046	0.76459	NA	0.89551	9	Tech-Age-Preg-Pill-SwabM/A-WHR-Bris
Dialister.sp001553355	-0.04242	0.14148	-0.31991	0.23642	0.76469	NA	0.87039	5	Tech-Age-Preg-Pill
Bifidobacterium.vaginale	0.03646	0.12242	-0.20393	0.27734	0.76626	NA	0.92515	2	Tech Vars Corr
Bifidobacterium.Unclassified	-0.05205	0.18068	-0.40737	0.30282	0.77368	NA	0.87039	5	Tech-Age-Preg-Pill
Veillonella.Unclassified	-0.04278	0.15751	-0.35248	0.26668	0.7863	NA	0.89551	9	Tech-Age-Preg-Pill-SwabM/A-WHR-Bris
Escherichia.Unclassified	-0.04815	0.18509	-0.4139	0.31452	0.7951	NA	0.85871	8	Tech-Age-Preg-Pill-SwabM/A-WHR
Unclassified.Unclassified.Unclassified	-0.01784	0.06979	-0.15455	0.12016	0.79855	NA	0.89837	7	Tech-Age-Preg-Pill-SwabM/A
Lactobacillus.crispatus	-0.02814	0.11291	-0.25018	0.19373	0.80351	NA	0.92515	2	Tech Vars Corr
Veillonella.Unclassified	-0.03928	0.15768	-0.34932	0.27049	0.80362	NA	0.91104	10	Tech-Age-Preg-Pill-SwabM/A-WHR-Bris-Coitus
Unclassified.Unclassified.Unclassified	-0.01662	0.06978	-0.15334	0.1212	0.812	NA	0.89551	9	Tech-Age-Preg-Pill-SwabM/A-WHR-Bris
Staphylococcus.Unclassified	0.04013	0.17841	-0.31142	0.38992	0.82231	NA	0.9251	6	Tech-Age-Preg-Pill-SwabM
Unclassified.Unclassified.Unclassified	-0.01536	0.06984	-0.1522	0.12258	0.82622	NA	0.91104	10	Tech-Age-Preg-Pill-SwabM/A-WHR-Bris-Coitus
Prevotella.timonensis_A	-0.03907	0.18664	-0.40534	0.32825	0.83444	NA	0.92515	2	Tech Vars Corr
Dialister.sp001553355	-0.02889	0.14264	-0.30849	0.25275	0.83978	NA	0.92515	2	Tech Vars Corr
Staphylococcus.Unclassified	0.03027	0.17925	-0.32301	0.38168	0.86609	NA	0.93384	7	Tech-Age-Preg-Pill-SwabM/A
Dialister.sp001553355	-0.02391	0.14214	-0.30253	0.25682	0.86661	NA	0.9806	3	Tech-Age
Dialister.sp001553355	-0.0233	0.14214	-0.3019	0.25746	0.87002	NA	0.96121	4	Tech-Age-Preg
Prevotella.timonensis_A	-0.03018	0.18648	-0.39599	0.33701	0.87164	NA	0.9806	3	Tech-Age
Prevotella.timonensis_A	-0.02948	0.18649	-0.39531	0.33776	0.87459	NA	0.96121	4	Tech-Age-Preg
Escherichia.Unclassified	0.02854	0.18193	-0.3313	0.38497	0.87554	NA	0.94558	6	Tech-Age-Preg-Pill-SwabM
Corynebacterium.Unclassified	0.02597	0.17301	-0.31531	0.36518	0.88088	NA	0.91476	1	No Corr
Staphylococcus.Unclassified	-0.0257	0.17478	-0.3699	0.31712	0.88327	NA	0.89551	9	Tech-Age-Preg-Pill-SwabM/A-WHR-Bris
Streptococcus.anginosus_C	0.02457	0.1774	-0.32411	0.37309	0.89001	NA	0.96121	4	Tech-Age-Preg
Escherichia.Unclassified	-0.02538	0.18528	-0.3916	0.33765	0.89122	NA	0.91104	10	Tech-Age-Preg-Pill-SwabM/A-WHR-Bris-Coitus
Bifidobacterium.vaginale	0.01708	0.12918	-0.23612	0.27222	0.89498	NA	0.89551	9	Tech-Age-Preg-Pill-SwabM/A-WHR-Bris
Escherichia.Unclassified	-0.0244	0.18547	-0.391	0.339	0.89551	NA	0.89551	9	Tech-Age-Preg-Pill-SwabM/A-WHR-Bris
Escherichia.Unclassified	0.02312	0.18235	-0.33764	0.38037	0.89925	NA	0.93384	7	Tech-Age-Preg-Pill-SwabM/A
Streptococcus.anginosus_C	0.02209	0.17763	-0.3273	0.37084	0.9012	NA	0.92515	2	Tech Vars Corr
Staphylococcus.Unclassified	-0.02121	0.1733	-0.36253	0.31868	0.90273	NA	0.91104	10	Tech-Age-Preg-Pill-SwabM/A-WHR-Bris-Coitus
Unclassified.Unclassified.Unclassified	-0.00803	0.06966	-0.14449	0.12966	0.90839	NA	0.94333	8	Tech-Age-Preg-Pill-SwabM/A-WHR
Bifidobacterium.vaginale	0.0144	0.12867	-0.2378	0.26854	0.91104	NA	0.91104	10	Tech-Age-Preg-Pill-SwabM/A-WHR-Bris-Coitus
Staphylococcus.Unclassified	0.01945	0.1787	-0.33269	0.36981	0.91346	NA	0.96354	5	Tech-Age-Preg-Pill
Staphylococcus.Unclassified	0.01736	0.17906	-0.33571	0.36835	0.9229	NA	0.92515	2	Tech Vars Corr
Escherichia.Unclassified	0.01701	0.1808	-0.33949	0.37149	0.92515	NA	0.92515	2	Tech Vars Corr
Escherichia.Unclassified	-0.01635	0.18024	-0.37284	0.33679	0.92785	NA	0.96354	5	Tech-Age-Preg-Pill
Streptococcus.anginosus_C	0.0124	0.17728	-0.33639	0.36039	0.94432	NA	0.9815	3	Tech-Age
Staphylococcus.Unclassified	0.01232	0.17877	-0.34017	0.36273	0.94515	NA	0.9815	3	Tech-Age
Staphylococcus.Unclassified	0.01068	0.17877	-0.34186	0.36107	0.95244	NA	0.96614	4	Tech-Age-Preg
Unclassified.Unclassified.Unclassified	-0.00413	0.07078	-0.14278	0.13601	0.95355	NA	0.99022	6	Tech-Age-Preg-Pill-SwabM
Staphylococcus.Unclassified	-0.00993	0.1768	-0.35766	0.33708	0.95528	NA	0.95528	8	Tech-Age-Preg-Pill-SwabM/A-WHR
Streptococcus.anginosus_C	0.00791	0.17739	-0.34116	0.35607	0.9645	NA	0.9645	5	Tech-Age-Preg-Pill
Escherichia.Unclassified	-0.00767	0.18035	-0.36404	0.34573	0.96614	NA	0.96614	4	Tech-Age-Preg
Veillonella.Unclassified	-0.00641	0.1592	-0.31997	0.30599	0.96792	NA	0.96792	7	Tech-Age-Preg-Pill-SwabM/A
Dialister.sp001553355	0.00204	0.13947	-0.27134	0.27745	0.98837	NA	0.98837	1	No Corr
Escherichia.Unclassified	0.00147	0.18035	-0.35452	0.35496	0.9935	NA	0.9935	3	Tech-Age
Veillonella.Unclassified	0.00049	0.15959	-0.31375	0.31369	0.99755	NA	0.99755	6	Tech-Age-Preg-Pill-SwabM
Lactobacillus.iners	-0.38266	0.10569	-0.59013	-0.1745	0.0004	0	0.01081	7	Tech-Age-Preg-Pill-SwabM/A
Lactobacillus.iners	-0.44409	0.10772	-0.65553	-0.23189	6e-05	0	0.00166	9	Tech-Age-Preg-Pill-SwabM/A-WHR-Bris
Lactobacillus.iners	-0.44944	0.1087	-0.6628	-0.2353	6e-05	0	0.00159	10	Tech-Age-Preg-Pill-SwabM/A-WHR-Bris-Coitus

[truncated: 9 more sheets: Table S11a, Table S11b, Table S12, Table S13, Table S14, Table S15, Table S16, Table S17, Table S18]
